# Supplementary material for: Extensive Genome-Wide Phylogenetic Discordance Is Due to Incomplete Lineage Sorting and Not Ongoing Introgression in a Rapidly Radiated Bryophyte Genus
Source: Mol Biol Evol. 2021 Mar 3;38(7):2750–66. doi: 10.1093/molbev/msab063 (PMC8233498; doi:10.1093/molbev/msab063)
Supplement: msab063_Supplementary_Data [file msab063_supplementary_data.zip]

Archive with 2 entries (2 files):
- MBE-20-0843.R1_Meleshko_et_al._Supplement_Material_revised.pdf
- MBE-20-0843.R1_Meleshko_et_al._Supplement_tables_thesis.xls
