# Supplementary material for: Extensive Genome-Wide Phylogenetic Discordance Is Due to Incomplete Lineage Sorting and Not Ongoing Introgression in a Rapidly Radiated Bryophyte Genus
Source: Mol Biol Evol. 2021 Mar 3;38(7):2750–66. doi: 10.1093/molbev/msab063 (PMC8233498; doi:10.1093/molbev/msab063)
Supplement: msab063_Supplementary_Data [file msab063_supplementary_data.zip › MBE-20-0843.R1_Meleshko_et_al._Supplement_tables_thesis.xls]

## Sheet: Table_S1
Table S1. Sequencing summary for all samples included in the study
Samples in italics and underlined belong to the first set of built libraries, samples in bold were used for QuIBL analysis, sampled marked with * were used for DFOIL analysis
Columns 1-12:
1 Fraction of mapped reads, nuclear genome, 2 Fraction of uniquely mapped reads, nuclear genome, 3 Fraction of PCR duplicates, nuclear genome, 4 Coverage, nuclear genome, 5 Fraction of mapped reads, mitochondrial genome, 6 Fraction of uniquely mapped reads, mitochondrial genome, 7 Fraction of PCR duplicates, mitochondrial genome, 8 Coverage, mitochondrial genome, 9 Fraction of mapped reads, chlor…
No	ID	Species	Subgenus	Trondheim Herbarium accession ID	Date	Population	Number of retained reads, nuclear genome	Number of nucleotides in retained reads, nuclear genome	1	2	3	4	5	6	7	8	9	10	11	12	Country	State	Locality	Ecology	Altitude, m	Coordinates
1	BB22*	Sphagnum capillifolium	Acutifolia	111888	2017-08-09	Norway_2	60862104	8383151942	0.59272	0.539716	0.0894244	9.72246	0.00985465	0.00834948	0.152737	420.88	0.0211782	0.0189817	0.103717	1118.66	Norway	Sør-Trøndelag	Gjeddvatnet	Pine mire forest, hummock	158	63.38164°N 10.60083°E
2	BB2	Sphagnum capillifolium	Acutifolia	111887	2017-08-09	Norway_2	62162736	9244531875	0.527747	0.449411	0.148435	9.53803	0.0115083	0.00879702	0.235594	520.165	0.02193	0.0180643	0.176276	1175.9	Norway	Sør-Trøndelag	Gjeddvatnet	Pine mire forest, hummock	158	63.38164°N 10.60083°E
3	NB22	Sphagnum capillifolium	Acutifolia	111899	2017-10-25	Norway_1	70680196	10646672446	0.431681	0.386299	0.105129	9.08164	0.00418218	0.00331749	0.206754	219.574	0.0109076	0.00953437	0.125899	703.654	Norway	Nord-Trøndelag	E of Langvatnet by Daltjønnbakken (Daltjønna)	Ombrotrophic bog with pine, transition to spruce forest, hummocks with Calluna sp.	102	64.26684°N 11.45651°E
4	UB2	Sphagnum capillifolium	Acutifolia	111707	2017-06-04 15:11:12	Austria_2	107612440	14466330665	0.318796	0.258439	0.189328	8.24293	0.00583797	0.00459326	0.213209	415.133	0.00553535	0.00454373	0.179142	489.352	Austria	Oberosterreich	Upper Austria, St. Wolfgang, Schwarzensee	Poor fen hummock	752	47.76595°N 13.48423°E
5	LEB52	Sphagnum capillifolium	Acutifolia	111701	2017-05-30 16:52:45	Austria_1	119196794	16400680342	0.312548	0.257172	0.177175	8.15447	0.00468506	0.00358071	0.235717	356.369	0.0103024	0.00849895	0.175048	950.003	Austria	Salzburg	Distr. Lungau, Murau Mountains, Wirtsalmmoor	Hummock	1528	47.18762°N 13.86381°E
6	LEB2	Sphagnum capillifolium	Acutifolia	111697	2017-05-30 16:52:45	Austria_1	84499031	11657053659	0.375122	0.345985	0.0776741	7.70614	0.00686082	0.00589275	0.141101	422.513	0.0165789	0.0150144	0.0943645	1203.15	Austria	Salzburg	Distr. Lungau, Murau Mountains, Wirtsalmmoor	Hummock	1528	47.18762°N 13.86381°E
7	LEB22	Sphagnum capillifolium	Acutifolia	111698	2017-05-30 16:52:45	Austria_1	62035484	8584788149	0.396863	0.36964	0.0685941	6.42339	0.00646991	0.00561667	0.131878	296.809	0.0141548	0.012978	0.0831366	760.703	Austria	Salzburg	Distr. Lungau, Murau Mountains, Wirtsalmmoor	Hummock	1528	47.18762°N 13.86381°E
8	AB52	Sphagnum capillifolium	Acutifolia	111896	2017-08-09	Norway_2	91372793	12702540130	0.326154	0.261135	0.199349	6.36121	0.00289605	0.00217357	0.249471	152.5	0.0047442	0.00374932	0.209704	302.672	Norway	Sør-Trøndelag	Draksten, mire N of Svarttjønnåsen	Ombrotrophic bog with pine (Calluna-dominated)	354	63.31275°N 10.66944°E
9	NB2	Sphagnum capillifolium	Acutifolia	111898	2017-10-25	Norway_1	42589626	6371502031	0.48625	0.415009	0.146509	6.03474	0.00668275	0.00517696	0.225325	211.579	0.0134837	0.0111922	0.169946	498.163	Norway	Nord-Trøndelag	E of Langvatnet by Daltjønnbakken (Daltjønna)	Ombrotrophic bog with pine, transition to spruce forest, hummocks with Calluna sp.	102	64.26684°N 11.45651°E
10	BB52	Sphagnum capillifolium	Acutifolia	111891	2017-08-09	Norway_2	48214459	7191656722	0.420788	0.342451	0.186167	5.36182	0.00581284	0.00430582	0.259256	197.034	0.010058	0.00802853	0.201777	394.005	Norway	Sør-Trøndelag	Gjeddvatnet	Pine mire forest, hummock	158	63.38164°N 10.60083°E
11	LB2	Sphagnum capillifolium	Acutifolia	111702	2017-05-31 08:52:44	Austria_1	47057474	6762906161	0.410519	0.353678	0.138461	5.27601	0.00782864	0.00620008	0.208026	258.217	0.0179186	0.0151074	0.156886	714.443	Austria	Salzburg	Distr. Lungau, Schwarzenberg, Seemoos and surroundings	Among Pinus mugo in hummocks at mire margin	1697	47.08393°N 13.78174°E
12	LB52	Sphagnum capillifolium	Acutifolia	111706	2017-05-31 08:52:44	Austria_1	82765470	12220213716	0.26414	0.170688	0.353797	4.79994	0.00565407	0.0032851	0.418985	262.66	0.0109678	0.00689498	0.371346	597.885	Austria	Salzburg	Distr. Lungau, Schwarzenberg, Seemoos and surroundings	Among Pinus mugo in hummocks at mire margin	1697	47.08393°N 13.78174°E
13	GB2	Sphagnum capillifolium	Acutifolia	111840	2017-11-03	Germany	40904976	6020011281	0.310123	0.261857	0.155636	3.59551	0.00396025	0.00312886	0.209934	112.437	0.00779438	0.00648298	0.16825	268.126	Germany	Niedersachsen	Lower Saxony, Uelzen, Kallenbrock			52.856460°N 10.584730°E
14	NB52	Sphagnum capillifolium	Acutifolia	111902	2017-10-25	Norway_1	32416618	4877314908	0.323465	0.278505	0.138996	3.08043	0.00429866	0.00343003	0.20207	104.761	0.00624661	0.0052573	0.158375	177.158	Norway	Nord-Trøndelag	E of Langvatnet by Daltjønnbakken (Daltjønna)	Ombrotrophic bog with pine, transition to spruce forest, hummocks with Calluna sp.	102	64.26684°N 11.45651°E
15	LB22	Sphagnum capillifolium	Acutifolia	111703	2017-05-31 08:52:44	Austria_1	88227786	12634408935	0.156892	0.125026	0.203103	3.03149	0.00218469	0.00163837	0.250065	111.273	0.00288109	0.00230723	0.19918	185.508	Austria	Salzburg	Distr. Lungau, Schwarzenberg, Seemoos and surroundings	Among Pinus mugo in hummocks at mire margin	1697	47.08393°N 13.78174°E
16	AB22	Sphagnum capillifolium	Acutifolia	111893	2017-08-09	Norway_2	29231890	4111029844	0.467688	0.298199	0.362398	2.79943	0.00706776	0.00477331	0.324636	115.46	0.00799237	0.00575669	0.279726	172.105	Norway	Sør-Trøndelag	Draksten, mire N of Svarttjønnåsen	Ombrotrophic bog with pine (Calluna-dominated)	354	63.31275°N 10.66944°E
17	GB22	Sphagnum capillifolium	Acutifolia	111841	2017-11-03	Germany	14604158	2150522439	0.448906	0.387067	0.137753	1.92179	0.0044173	0.00366361	0.170622	46.6031	0.00668604	0.00577931	0.135615	84.7103	Germany	Niedersachsen	Lower Saxony, Uelzen, Kallenbrock			52.856460°N 10.584730°E
18	LI39*	Sphagnum compactum	Rigida	111710	2017-06-01 09:33:48	Austria_1	103366533	14594188906	0.447703	0.416156	0.0704655	11.9147	0.00999901	0.00853001	0.146914	751.432	0.0336768	0.0303887	0.0976358	3056.57	Austria	Salzburg	Distr. Lungau, Sauerfelder Berg, Salzriegelmoor	Grassed fen/meadow with Nardus stricta, Andromeda polifolia and Eriophorum vaginatum	1867	47.10812°N 13.88392°E
19	AI9	Sphagnum compactum	Rigida	111910	2017-08-09	Norway_2	36405206	5434879303	0.742674	0.66551	0.103901	8.01743	0.0179956	0.0145423	0.191897	512.058	0.0458596	0.0398107	0.131902	1510.52	Norway	Sør-Trøndelag	Draksten, mire N of Svarttjønnåsen	Pure fen lawn	354	63.31293°N 10.66901°E
20	AI29	Sphagnum compactum	Rigida	111911	2017-08-09	Norway_2	105785366	14169650874	0.290145	0.247291	0.1477	6.91269	0.00467808	0.0037357	0.201446	307.31	0.0102472	0.00869899	0.151082	865.163	Norway	Sør-Trøndelag	Draksten, mire N of Svarttjønnåsen	Pure fen lawn	354	63.31293°N 10.66901°E
21	LI59	Sphagnum compactum	Rigida	111712	2017-06-01 09:33:48	Austria_1	164245506	23012381835	0.155167	0.141761	0.0863964	5.26654	0.00262228	0.00212816	0.188431	272.949	0.00839367	0.00746847	0.110227	1167.63	Austria	Salzburg	Distr. Lungau, Sauerfelder Berg, Salzriegelmoor	Grassed fen/meadow with Nardus stricta, Andromeda polifolia and Eriophorum vaginatum	1867	47.10812°N 13.88392°E
22	NI9	Sphagnum compactum	Rigida	111916	2017-10-25	Norway_1	269534230	39053630598	0.10628	0.0627592	0.409494	5.26567	0.0022333	0.00121416	0.456339	258.514	0.00474871	0.00288344	0.392795	751.206	Norway	Nord-Trøndelag	E of Langvatnet by Daltjønnbakken (Daltjønna)	Ombrotrophic disturbed hollows, transition to carpets	99	64.26518°N 11.45628°E
23	AIB59_2	Sphagnum compactum	Rigida	111914	2017-08-09	Norway_2	37885102	5372682731	0.471807	0.420766	0.108183	5.06867	0.0106642	0.00896754	0.159103	301.269	0.0187897	0.0163733	0.128599	605.37	Norway	Sør-Trøndelag	Draksten, mire N of Svarttjønnåsen	Pure fen lawn	354	63.31293°N 10.66901°E
24	NI49_2	Sphagnum compactum	Rigida	111919	2017-10-25	Norway_1	42592514	6243884591	0.348373	0.280504	0.194816	4.0278	0.00853204	0.00634891	0.255874	251.306	0.0194911	0.0153323	0.213369	671.535	Norway	Nord-Trøndelag	E of Langvatnet by Daltjønnbakken (Daltjønna)	Ombrotrophic disturbed hollows, transition to carpets	99	64.26518°N 11.45628°E
25	CI59	Sphagnum compactum	Rigida	111908	2017-08-09	Norway_2	124186209	18324206828	0.150424	0.0940195	0.374968	3.6425	0.00277585	0.00155241	0.440744	174.523	0.00645883	0.00402474	0.376862	503.255	Norway	Sør-Trøndelag	Mire S of Greistad, NW of Digresmyra	Ombrotrophic carpet	177	63.36555°N 10.52418°E
26	LI29	Sphagnum compactum	Rigida	111709	2017-06-01 09:33:48	Austria_1	106045325	15625267679	0.12053	0.100472	0.166411	3.59275	0.00359699	0.00262181	0.271109	240.802	0.0109413	0.00897912	0.179336	979.126	Austria	Salzburg	Distr. Lungau, Sauerfelder Berg, Salzriegelmoor	Grassed fen/meadow with Nardus stricta, Andromeda polifolia and Eriophorum vaginatum	1867	47.10812°N 13.88392°E
27	GI9	Sphagnum compactum	Rigida	111845	2017-11-03	Germany	51039380	7413560102	0.244589	0.201628	0.175645	3.45003	0.00498993	0.00382497	0.233463	169.72	0.0129237	0.0105083	0.186896	541.772	Germany	Niedersachsen	Lower Saxony, Bispingen, Benninghofer Heide			53.102470°N 9.925330°E
28	CI29	Sphagnum compactum	Rigida	111905	2017-08-09	Norway_2	34604748	5165608970	0.270255	0.222925	0.175132	2.6683	0.0033051	0.00253647	0.232557	78.7816	0.00421358	0.00343424	0.18496	124.918	Norway	Sør-Trøndelag	Mire S of Greistad, NW of Digresmyra	Ombrotrophic carpet	177	63.36555°N 10.52418°E
29	GI39	Sphagnum compactum	Rigida	111847	2017-11-03	Germany	19555078	2772931702	0.420766	0.368944	0.123162	2.25276	0.00554449	0.0046122	0.168147	73.234	0.012495	0.0109395	0.124486	207.248	Germany	Niedersachsen	Lower Saxony, Bispingen, Benninghofer Heide			53.102470°N 9.925330°E
30	NI29	Sphagnum compactum	Rigida	111917	2017-10-25	Norway_1	90976813	13205628467	0.0938606	0.0731896	0.220231	1.82881	0.00166992	0.00116255	0.30383	79.1608	0.00251719	0.00197117	0.216916	173.633	Norway	Nord-Trøndelag	E of Langvatnet by Daltjønnbakken (Daltjønna)	Ombrotrophic disturbed hollows, transition to carpets	99	64.26518°N 11.45628°E
31	NA21*	Sphagnum divinum	Sphagnum	111929	2017-10-03	Norway_1	58313076	8710223620	0.610759	0.548442	0.102032	10.4639	0.00866478	0.00697142	0.19543	389.554	0.024196	0.021208	0.123492	1286.83	Norway	Nord-Trøndelag	E of Langvatnet by Daltjønnbakken (Daltjønna)	Low bog hummock		64.26684°N 11.45651°E
32	LFA41	Sphagnum divinum	Sphagnum	111723	2017-06-01 10:31:43	Austria_1	158627028	21892608433	0.27711	0.212225	0.234147	10.3247	0.00584063	0.00416894	0.286217	573.616	0.013269	0.0101296	0.236597	1554.87	Austria	Salzburg	Distr. Lungau, Sauerfelder Berg, Salzriegelmoor	Low hummock in poor fen	1869	47.10778°N 13.88391°E
33	NA1	Sphagnum divinum	Sphagnum	111928	2017-10-03	Norway_1	64535863	9589109577	0.471202	0.412708	0.124138	8.53648	0.00727925	0.00559134	0.23188	338.676	0.0239985	0.0204507	0.147835	1355.8	Norway	Nord-Trøndelag	E of Langvatnet by Daltjønnbakken (Daltjønna)	Low bog hummock		64.26684°N 11.45651°E
34	LA51	Sphagnum divinum	Sphagnum	111719	2017-05-31 08:52:44	Austria_1	154489040	21285303879	0.234391	0.215598	0.0801785	8.05702	0.00474029	0.00403216	0.149386	521.732	0.0102951	0.00924523	0.101975	1337.23	Austria	Salzburg	Distr. Lungau, Schwarzenberg, Seemoos and surroundings	Among Pinus mugo in hummocks at mire margin	1697	47.08393°N 13.78174°E
35	LFA51	Sphagnum divinum	Sphagnum	111724	2017-06-01 10:31:43	Austria_1	116203118	17127900102	0.280181	0.215791	0.229817	7.95336	0.00587835	0.00410251	0.302098	451.264	0.0142135	0.0107323	0.244924	1269.8	Austria	Salzburg	Distr. Lungau, Sauerfelder Berg, Salzriegelmoor	Low hummock in poor fen	1869	47.10778°N 13.88391°E
36	CA51	Sphagnum divinum	Sphagnum	111937	2018-06-04	Norway_2	62544938	9093925295	0.411588	0.376051	0.0863425	7.33801	0.00730353	0.00611939	0.162133	353.897	0.0159561	0.0142886	0.104507	898.161	Norway	Sør-Trøndelag	Mire S of Greistad, NW of Digresmyra	Margin, transition between ombrotrophic mire and forest	175	63.36565°N 10.52501°E
37	LA21	Sphagnum divinum	Sphagnum	111716	2017-05-31 08:52:44	Austria_1	81292880	11936944208	0.330385	0.277571	0.159858	7.18664	0.00714685	0.00544926	0.23753	416.438	0.0185222	0.0152765	0.175234	1261.19	Austria	Salzburg	Distr. Lungau, Schwarzenberg, Seemoos and surroundings	Among Pinus mugo in hummocks at mire margin	1697	47.08393°N 13.78174°E
38	BA21	Sphagnum divinum	Sphagnum	111923	2017-08-09	Norway_2	33926162	4861134339	0.758059	0.657683	0.132413	6.92348	0.0201412	0.0161304	0.199132	487.118	0.0553456	0.0472849	0.145643	1619.02	Norway	Sør-Trøndelag	Gjeddvatnet	Mire margin	153	63.38117°N 10.60006°E
39	LFA1	Sphagnum divinum	Sphagnum	111720	2017-06-01 10:31:43	Austria_1	64682172	9299114119	0.372409	0.312155	0.161794	6.34429	0.00923332	0.00705627	0.235781	433.567	0.0194564	0.0158898	0.183314	1032.83	Austria	Salzburg	Distr. Lungau, Sauerfelder Berg, Salzriegelmoor	Low hummock in poor fen	1869	47.10778°N 13.88391°E
40	BA51	Sphagnum divinum	Sphagnum	111926	2017-08-09	Norway_2	77173148	10778292872	0.368112	0.263735	0.283547	6.22328	0.00601194	0.00382616	0.363572	266.366	0.0218254	0.015068	0.309613	1160.39	Norway	Sør-Trøndelag	Gjeddvatnet	Mire margin	153	63.38117°N 10.60006°E
41	CA1	Sphagnum divinum	Sphagnum	111933	2018-06-04	Norway_2	48879083	7068316144	0.448084	0.402346	0.102075	6.13034	0.0065099	0.00541948	0.167503	235.772	0.015481	0.0137318	0.112987	671.652	Norway	Sør-Trøndelag	Mire S of Greistad, NW of Digresmyra	Margin, transition between ombrotrophic mire and forest	175	63.36565°N 10.52501°E
42	CA21	Sphagnum divinum	Sphagnum	111934	2018-06-04	Norway_2	56700030	8357905701	0.328138	0.284702	0.13237	5.10171	0.00432241	0.0034733	0.196445	182.863	0.0101258	0.00867698	0.143079	502.774	Norway	Sør-Trøndelag	Mire S of Greistad, NW of Digresmyra	Margin, transition between ombrotrophic mire and forest	175	63.36565°N 10.52501°E
43	UA1	Sphagnum divinum	Sphagnum	111726	2017-06-03 12:33:19	Austria_2	35492493	5272566799	0.521886	0.364054	0.302426	4.40154	0.011285	0.00732141	0.351227	241.923	0.0269396	0.0187213	0.305066	696.095	Austria	Oberosterreich	Upper Austria, Ibmer moor, Eggelsberg, Ibmer moor		428	48.05410°N 12.95769°E
44	UA21	Sphagnum divinum	Sphagnum	111727	2017-06-03 12:33:19	Austria_2	53565280	7633528014	0.315182	0.2647	0.160168	4.24281	0.00408591	0.00318996	0.219279	140.899	0.00827351	0.00677579	0.181026	347.884	Austria	Oberosterreich	Upper Austria, Ibmer moor, Eggelsberg, Ibmer moor		428	48.05410°N 12.95769°E
45	UA51	Sphagnum divinum	Sphagnum	111730	2017-06-03 12:33:19	Austria_2	23304482	3337663360	0.588434	0.515423	0.124077	3.82987	0.0149272	0.0122924	0.176514	262.627	0.0341004	0.0290243	0.148857	680.804	Austria	Oberosterreich	Upper Austria, Ibmer moor, Eggelsberg, Ibmer moor		428	48.05410°N 12.95769°E
46	BA1	Sphagnum divinum	Sphagnum	111922	2017-08-09	Norway_2	20059546	3000795576	0.604508	0.503403	0.167251	3.45439	0.0155335	0.0118256	0.238704	227.955	0.03312	0.0271174	0.181239	575.02	Norway	Sør-Trøndelag	Gjeddvatnet	Mire margin	153	63.38117°N 10.60006°E
47	NA51	Sphagnum divinum	Sphagnum	111932	2017-10-03	Norway_1	55579465	8075301106	0.245374	0.18227	0.257177	3.36937	0.00443282	0.00300827	0.321365	145.278	0.011755	0.00859596	0.268743	489.678	Norway	Nord-Trøndelag	E of Langvatnet by Daltjønnbakken (Daltjønna)	Low bog hummock		64.26684°N 11.45651°E
48	LA1	Sphagnum divinum	Sphagnum	111715	2017-05-31 08:52:44	Austria_1	24757611	3630607832	0.393193	0.335133	0.147662	2.77237	0.013029	0.0102896	0.210252	241.661	0.0283914	0.023625	0.167884	602.632	Austria	Salzburg	Distr. Lungau, Schwarzenberg, Seemoos and surroundings	Among Pinus mugo in hummocks at mire margin	1697	47.08393°N 13.78174°E
49	NK211*	Sphagnum fimbriatum	Acutifolia	111941	2017-10-03	Norway_1	65928684	9687960278	0.595969	0.50799	0.147624	10.7842	0.00722065	0.00558528	0.226486	335.92	0.0217722	0.0183355	0.157847	1229.36	Norway	Nord-Trøndelag	E of Langvatnet by Daltjønnbakken (Daltjønna)	Intermediate fen carpet		64.26684°N 11.45651°E
50	NK11	Sphagnum fimbriatum	Acutifolia	111940	2017-10-03	Norway_1	120274630	16147507383	0.316947	0.301411	0.0490186	9.79892	0.00549666	0.00500086	0.0902015	456.746	0.0101962	0.00954892	0.0634791	1035.25	Norway	Nord-Trøndelag	E of Langvatnet by Daltjønnbakken (Daltjønna)	Intermediate fen carpet		64.26684°N 11.45651°E
51	NK411	Sphagnum fimbriatum	Acutifolia	111943	2017-10-03	Norway_1	169889629	21831876192	0.251424	0.225716	0.10225	9.70889	0.00481743	0.00416206	0.136043	537.786	0.00775818	0.00684578	0.117605	1036.79	Norway	Nord-Trøndelag	E of Langvatnet by Daltjønnbakken (Daltjønna)	Intermediate fen carpet		64.26684°N 11.45651°E
52	GK11	Sphagnum fimbriatum	Acutifolia	111850	2017-11-02	Germany	74130375	10069417111	0.383588	0.369363	0.037085	7.19919	0.00662436	0.00604188	0.0879291	341.387	0.0212954	0.0201846	0.0521646	1361.14	Germany	Niedersachsen	Lower Saxony, Wedemark, Bissendorfer Moor			52.510970°N 9.677530°E
53	GK211	Sphagnum fimbriatum	Acutifolia	111851	2017-11-02	Germany	47177600	6636440293	0.483653	0.437658	0.0950991	6.37965	0.00849583	0.00701367	0.174458	264.234	0.025936	0.0230705	0.110483	1056.16	Germany	Niedersachsen	Lower Saxony, Wedemark, Bissendorfer Moor			52.510970°N 9.677530°E
54	UK11	Sphagnum fimbriatum	Acutifolia	111739	2017-06-04 10:19:49	Austria_2	53894387	7335800155	0.395958	0.344678	0.129509	5.48536	0.0064264	0.00528226	0.178038	226.937	0.0123048	0.0105876	0.139552	513.45	Austria	Salzburg	Flachgau, Wenger moor by Wallersee	Poor fen margin, slightly disturbed	509	47.92954°N 13.17987°E
55	GK511	Sphagnum fimbriatum	Acutifolia	111854	2017-11-02	Germany	61724900	8988227360	0.357383	0.254323	0.288374	5.37201	0.00671923	0.00451712	0.327732	256.06	0.0115719	0.00826815	0.2855	537.81	Germany	Niedersachsen	Lower Saxony, Wedemark, Bissendorfer Moor			52.510970°N 9.677530°E
56	UK411	Sphagnum fimbriatum	Acutifolia	111742	2017-06-04 10:19:49	Austria_2	30173653	4486154257	0.454807	0.407108	0.104876	4.14181	0.0105666	0.00857132	0.188829	243.819	0.0269335	0.0232619	0.136318	722.429	Austria	Salzburg	Flachgau, Wenger moor by Wallersee	Poor fen margin, slightly disturbed	509	47.92954°N 13.17987°E
57	UK511	Sphagnum fimbriatum	Acutifolia	111743	2017-06-04 10:19:49	Austria_2	54359222	8044056703	0.275106	0.215768	0.215691	3.95761	0.00888239	0.00632435	0.28799	331.477	0.0206006	0.0156352	0.24103	888.92	Austria	Salzburg	Flachgau, Wenger moor by Wallersee	Poor fen margin, slightly disturbed	509	47.92954°N 13.17987°E
58	NK311	Sphagnum fimbriatum	Acutifolia	111942	2017-10-03	Norway_1	25163167	3756427162	0.477433	0.423123	0.113754	3.60211	0.00653924	0.00540103	0.174059	128.977	0.012569	0.0108772	0.134595	285.448	Norway	Nord-Trøndelag	E of Langvatnet by Daltjønnbakken (Daltjønna)	Intermediate fen carpet		64.26684°N 11.45651°E
59	UK2112	Sphagnum fimbriatum	Acutifolia	111740	2017-06-04 10:19:49	Austria_2	43183466	6271706860	0.231423	0.1838	0.205783	2.39558	0.00277488	0.00204527	0.262933	73.9345	0.00539674	0.00408603	0.242871	177.018	Austria	Salzburg	Flachgau, Wenger moor by Wallersee	Poor fen margin, slightly disturbed	509	47.92954°N 13.17987°E
60	ND4	Sphagnum flexuosum	Cuspidata	111951	2017-10-03	Norway_1	69023606	10125123323	0.622934	0.566852	0.0900289	13.704	0.00826326	0.00685762	0.170107	425.691	0.0187639	0.0167655	0.106504	1178.45	Norway	Nord-Trøndelag	E of Langvatnet by Daltjønnbakken (Daltjønna)	Intermediate fen carpet		64.26684°N 11.45651°E
61	BD54*	Sphagnum flexuosum	Cuspidata	111949	2017-08-09	Norway_2	77877775	10354872883	0.526439	0.496662	0.0565621	12.0579	0.00950979	0.00862593	0.0929421	540.521	0.0129068	0.0119998	0.0702787	842.35	Norway	Sør-Trøndelag	Gjeddvatnet	Intermediate fen carpet	154	63.38119°N 10.59959°E
62	GD24	Sphagnum flexuosum	Cuspidata	111856	2017-11-03	Germany	35691924	5300920487	0.786839	0.725334	0.0781673	9.00253	0.0111822	0.00936769	0.162269	317.664	0.0264663	0.0238609	0.0984405	872.156	Germany	Niedersachsen	Lower Saxony, Döhle, Radenbachtal			53.177936°N 10.023846°E
63	CD4	Sphagnum flexuosum	Cuspidata	111957	2018-06-04	Norway_2	39149660	5808139221	0.575496	0.513239	0.10818	6.96525	0.00706139	0.00582452	0.175159	216.967	0.0151401	0.013232	0.126032	530.047	Norway	Sør-Trøndelag	Mire S of Greistad, NW of Digresmyra	Poor-intermediate fen	174	63.36639°N 10.51944°E
64	CD34	Sphagnum flexuosum	Cuspidata	111959	2018-06-04	Norway_2	50095180	7360501517	0.427291	0.388076	0.0917771	6.71887	0.00579954	0.00490494	0.154253	230.908	0.0102215	0.00911782	0.107978	461.68	Norway	Sør-Trøndelag	Mire S of Greistad, NW of Digresmyra	Poor-intermediate fen	174	63.36639°N 10.51944°E
65	BD4	Sphagnum flexuosum	Cuspidata	111945	2017-08-09	Norway_2	26335874	3797072700	0.814885	0.719775	0.116715	6.51406	0.0131929	0.0106075	0.195967	260.967	0.0318397	0.0276792	0.13067	737.144	Norway	Sør-Trøndelag	Gjeddvatnet	Intermediate fen carpet	154	63.38119°N 10.59959°E
66	CD44	Sphagnum flexuosum	Cuspidata	111960	2018-06-04	Norway_2	59599622	8910607491	0.396283	0.303487	0.234168	6.47186	0.00454845	0.00321962	0.292151	180.889	0.00873183	0.00658367	0.246016	408.964	Norway	Sør-Trøndelag	Mire S of Greistad, NW of Digresmyra	Poor-intermediate fen	174	63.36639°N 10.51944°E
67	BD24	Sphagnum flexuosum	Cuspidata	111946	2017-08-09	Norway_2	25111618	3757932159	0.710248	0.637144	0.102928	5.73442	0.0165137	0.0134121	0.187822	323.575	0.0296926	0.0260279	0.123422	684.758	Norway	Sør-Trøndelag	Gjeddvatnet	Intermediate fen carpet	154	63.38119°N 10.59959°E
68	ND24	Sphagnum flexuosum	Cuspidata	111952	2017-10-03	Norway_1	24305554	3445339213	0.751468	0.718705	0.0435991	5.70874	0.01005	0.00912051	0.0924837	184.925	0.0225092	0.0213168	0.0529741	496.682	Norway	Nord-Trøndelag	E of Langvatnet by Daltjønnbakken (Daltjønna)	Intermediate fen carpet		64.26684°N 11.45651°E
69	UD4	Sphagnum flexuosum	Cuspidata	111745	2017-06-04 15:29:09	Austria_2	29517238	4317025451	0.655543	0.532251	0.188075	5.61796	0.0190246	0.0144986	0.237904	390.774	0.0377842	0.0300187	0.205523	932.089	Austria	Oberosterreich	Upper Austria, St. Wolfgang, Schwarzensee	Swamp Alnus glutinosa forest	748	47.76602°N 13.48518°E
70	UD242	Sphagnum flexuosum	Cuspidata	111746	2017-06-04 15:29:09	Austria_2	42096545	6183020819	0.368311	0.287717	0.21882	4.30488	0.00927416	0.00674203	0.273031	275.063	0.0212986	0.0163219	0.233663	713.19	Austria	Oberosterreich	Upper Austria, St. Wolfgang, Schwarzensee	Swamp Alnus glutinosa forest	748	47.76602°N 13.48518°E
71	GD4	Sphagnum flexuosum	Cuspidata	111855	2017-11-03	Germany	15909530	2377180426	0.738468	0.6227	0.156767	3.58279	0.0102674	0.00804002	0.216939	119.94	0.0188813	0.0156458	0.171362	260.422	Germany	Niedersachsen	Lower Saxony, Döhle, Radenbachtal			53.177936°N 10.023846°E
72	UD54	Sphagnum flexuosum	Cuspidata	111749	2017-06-04 15:29:09	Austria_2	16850075	2468066548	0.638264	0.569548	0.10766	3.40066	0.0139968	0.0116241	0.169517	181.335	0.0346041	0.0301753	0.127984	517.794	Austria	Oberosterreich	Upper Austria, St. Wolfgang, Schwarzensee	Swamp Alnus glutinosa forest	748	47.76602°N 13.48518°E
73	ND54	Sphagnum flexuosum	Cuspidata	111955	2017-10-03	Norway_1	15313808	2295862929	0.514244	0.456111	0.113046	2.51714	0.00651203	0.00546363	0.160994	78.5475	0.0119087	0.0104329	0.123925	167.165	Norway	Nord-Trøndelag	E of Langvatnet by Daltjønnbakken (Daltjønna)	Intermediate fen carpet		64.26684°N 11.45651°E
74	LFC23*	Sphagnum fuscum	Acutifolia	111757	2017-06-01 10:20:35	Austria_1	188357461	25897569983	0.365669	0.244511	0.331333	11.8006	0.00495675	0.00304946	0.384786	447.671	0.0162238	0.0107632	0.336581	1891.74	Austria	Salzburg	Distr. Lungau, Sauerfelder Berg, Salzriegelmoor	Hummocks in poor sloping fen	1874	47.10706°N 13.88425°E
75	AC53	Sphagnum fuscum	Acutifolia	111974	2017-08-09	Norway_2	125067910	16861856255	0.369885	0.315192	0.147867	10.6038	0.00474186	0.00369083	0.221649	392.446	0.00942888	0.0078335	0.169201	926.382	Norway	Sør-Trøndelag	Draksten, mire N of Svarttjønnåsen	Ombrotrophic bog with pine (Calluna-dominated)	354	63.31275°N 10.66944°E
76	BC232	Sphagnum fuscum	Acutifolia	111965	2017-08-09	Norway_2	80339266	10470164834	0.444959	0.390381	0.122659	8.96415	0.0070101	0.00585776	0.164383	385.651	0.0111907	0.00985465	0.119391	739.879	Norway	Sør-Trøndelag	Gjeddvatnet	Low hummock on ombrotrophic bog	157	63.38178°N 10.60146°E
77	LFC53	Sphagnum fuscum	Acutifolia	111760	2017-06-01 10:20:35	Austria_1	97400942	13749719116	0.357526	0.278013	0.2224	8.46223	0.00684638	0.00472601	0.309707	415.954	0.0259703	0.0197319	0.240214	1907.67	Austria	Salzburg	Distr. Lungau, Sauerfelder Berg, Salzriegelmoor	Hummocks in poor sloping fen	1874	47.10706°N 13.88425°E
78	LC23	Sphagnum fuscum	Acutifolia	111752	2017-05-30 16:57:15	Austria_1	117569738	15921249720	0.305462	0.288408	0.0558303	8.25845	0.0046184	0.00407726	0.117171	382.602	0.0110459	0.0102271	0.0741307	1092.49	Austria	Salzburg	Distr. Lungau, Murau Mountains, Wirtsalmmoor	Hummocks	1529	47.18761°N 13.86390°E
79	NC32	Sphagnum fuscum	Acutifolia	111978	2017-10-03	Norway_1	90937010	13577108003	0.341378	0.250762	0.26544	7.36067	0.00227717	0.00147196	0.353599	117.922	0.00528383	0.0037819	0.28425	346.85	Norway	Nord-Trøndelag	E of Langvatnet by Daltjønnbakken (Daltjønna)	Bog hummock		64.26684°N 11.45651°E
80	AC3	Sphagnum fuscum	Acutifolia	111970	2017-08-09	Norway_2	48566818	6760460600	0.546853	0.480533	0.121276	7.04298	0.00863116	0.00701907	0.186775	285.088	0.0213286	0.0187412	0.121311	895.287	Norway	Sør-Trøndelag	Draksten, mire N of Svarttjønnåsen	Ombrotrophic bog with pine (Calluna-dominated)	354	63.31275°N 10.66944°E
81	LFC3	Sphagnum fuscum	Acutifolia	111756	2017-06-01 10:20:35	Austria_1	66546859	9443969128	0.420966	0.334206	0.206097	6.99385	0.00634873	0.00449034	0.292718	272.602	0.0229041	0.0178162	0.22214	1183.15	Austria	Salzburg	Distr. Lungau, Sauerfelder Berg, Salzriegelmoor	Hummocks in poor sloping fen	1874	47.10706°N 13.88425°E
82	LC53	Sphagnum fuscum	Acutifolia	111755	2017-05-30 16:57:15	Austria_1	85978350	12248224235	0.327895	0.230992	0.29553	6.20242	0.00691458	0.00434345	0.371841	345.445	0.0204329	0.0140083	0.314426	1205.05	Austria	Salzburg	Distr. Lungau, Murau Mountains, Wirtsalmmoor	Hummocks	1529	47.18761°N 13.86390°E
83	UC3	Sphagnum fuscum	Acutifolia	111762	2017-06-04 15:11:12	Austria_2	47602040	7146001932	0.466225	0.376495	0.192462	6.20091	0.00771696	0.00554119	0.281946	251.436	0.0155075	0.0122139	0.21239	615.59	Austria	Oberosterreich	Upper Austria, St. Wolfgang, Schwarzensee	Poor fen hummock	752	47.76595°N 13.48423°E
84	NC23	Sphagnum fuscum	Acutifolia	111977	2017-10-03	Norway_1	55131900	8261748900	0.393053	0.335455	0.146539	6.08321	0.00278352	0.00216007	0.223979	107.325	0.00584426	0.00489934	0.161683	274.718	Norway	Nord-Trøndelag	E of Langvatnet by Daltjønnbakken (Daltjønna)	Bog hummock		64.26684°N 11.45651°E
85	UC53	Sphagnum fuscum	Acutifolia	111766	2017-06-04 15:11:12	Austria_2	62953413	8701316600	0.357022	0.309021	0.13445	5.87554	0.00634623	0.0052479	0.173069	263.156	0.0143685	0.0123474	0.140661	709.209	Austria	Oberosterreich	Upper Austria, St. Wolfgang, Schwarzensee	Poor fen hummock	752	47.76595°N 13.48423°E
86	AC23	Sphagnum fuscum	Acutifolia	111971	2017-08-09	Norway_2	69918822	10079920147	0.372071	0.246393	0.337781	5.55393	0.00565291	0.00351832	0.377609	226.07	0.0115562	0.00794237	0.312721	561.081	Norway	Sør-Trøndelag	Draksten, mire N of Svarttjønnåsen	Ombrotrophic bog with pine (Calluna-dominated)	354	63.31275°N 10.66944°E
87	UC23	Sphagnum fuscum	Acutifolia	111763	2017-06-04 15:11:12	Austria_2	48107706	7115658588	0.384894	0.325983	0.153058	5.30636	0.0068087	0.00522274	0.232932	237.109	0.0166489	0.0137401	0.174714	687.428	Austria	Oberosterreich	Upper Austria, St. Wolfgang, Schwarzensee	Poor fen hummock	752	47.76595°N 13.48423°E
88	BC3	Sphagnum fuscum	Acutifolia	111964	2017-08-09	Norway_2	88903601	10686511794	0.24114	0.188411	0.218666	4.47387	0.0026525	0.00202486	0.236624	125.612	0.00217664	0.00175681	0.192878	141.894	Norway	Sør-Trøndelag	Gjeddvatnet	Low hummock on ombrotrophic bog	157	63.38178°N 10.60146°E
89	GC23	Sphagnum fuscum	Acutifolia	111861	2017-11-02	Germany	26830958	3994730221	0.545815	0.464185	0.149556	4.25239	0.00782946	0.00603545	0.229136	150.75	0.0190477	0.0157402	0.173641	440.146	Germany	Schleswig-Holstein	Bokel, Bullenkuhle			52.813197°N 10.516974°E
90	LC3	Sphagnum fuscum	Acutifolia	111751	2017-05-30 16:57:15	Austria_1	51488949	7265538716	0.300096	0.253661	0.154733	3.88824	0.00572958	0.00448832	0.21664	196.621	0.0125312	0.0103067	0.177511	518.7	Austria	Salzburg	Distr. Lungau, Murau Mountains, Wirtsalmmoor	Hummocks	1529	47.18761°N 13.86390°E
91	GC3	Sphagnum fuscum	Acutifolia	111860	2017-11-02	Germany	43772030	6525022516	0.298963	0.233314	0.219587	3.45694	0.00364486	0.00261473	0.282626	104.032	0.00855101	0.00655764	0.233116	295.986	Germany	Schleswig-Holstein	Bokel, Bullenkuhle			52.813197°N 10.516974°E
92	NC53	Sphagnum fuscum	Acutifolia	111980	2017-10-03	Norway_1	21072562	3145408422	0.536526	0.437135	0.185248	3.12076	0.00866776	0.0064873	0.25156	130.456	0.0223054	0.0176768	0.207509	389.408	Norway	Nord-Trøndelag	E of Langvatnet by Daltjønnbakken (Daltjønna)	Bog hummock		64.26684°N 11.45651°E
93	NJ210*	Sphagnum lindbergii	Cuspidata	111989	2017-10-03	Norway_1	55896288	8406335894	0.564549	0.497056	0.119552	9.51517	0.010462	0.00824151	0.21224	453.132	0.0207338	0.0175031	0.15582	1027.19	Norway	Nord-Trøndelag	E of Langvatnet by Daltjønnbakken (Daltjønna)	Intermediate fen carpet		64.26684°N 11.45651°E
94	AJ10	Sphagnum lindbergii	Cuspidata	111982	2017-08-09	Norway_2	47442770	7062214385	0.697444	0.608083	0.128126	9.41717	0.0134326	0.0103882	0.22664	469.555	0.0394985	0.0329686	0.16532	1620.11	Norway	Sør-Trøndelag	Draksten, mire N of Svarttjønnåsen	Intermediate fen carpet	354	63.31303°N 10.66961°E
95	LJ210	Sphagnum lindbergii	Cuspidata	111769	2017-06-01 09:48:48	Austria_1	95572237	13243068963	0.357279	0.33731	0.0558916	8.17564	0.0050011	0.00437755	0.124683	335.889	0.0148379	0.0137412	0.0739133	1216.26	Austria	Salzburg	Distr. Lungau, Sauerfelder Berg, Salzriegelmoor	Poor fen carpet with Eriophorum vaginatum, Carex rostrata and Eriophorum angustifolium	1865	47.10795°N 13.88510°E
96	GBJ10	Sphagnum lindbergii	Cuspidata	111866	2017-11-03	Germany	62861145	9008581554	0.46186	0.37007	0.198738	7.96855	0.00837075	0.00618629	0.260964	351.988	0.0143802	0.011275	0.215931	744.159	Germany	Niedersachsen	Lower Saxony, Wedemark, Bissendorfer Moor			52.51°N 9.67°E
97	AJ510	Sphagnum lindbergii	Cuspidata	111986	2017-08-09	Norway_2	57470132	8120368835	0.509234	0.470632	0.075805	7.92684	0.00785575	0.00666933	0.151026	338.467	0.0193668	0.0175521	0.0937005	982.434	Norway	Sør-Trøndelag	Draksten, mire N of Svarttjønnåsen	Intermediate fen carpet	354	63.31303°N 10.66961°E
98	GJ10	Sphagnum lindbergii	Cuspidata	111865	2017-11-06	Germany	87706879	12148459437	0.345262	0.301306	0.127311	7.7523	0.00671589	0.00552461	0.177383	390.815	0.0160152	0.013681	0.145748	1148.8	Germany	Niedersachsen	Lower Saxony, NP Harz, Brocken			51.80°N 10.60°E
99	AJ210	Sphagnum lindbergii	Cuspidata	111983	2017-08-09	Norway_2	43184698	6225603484	0.559499	0.510736	0.0871552	7.07268	0.00892307	0.0072811	0.184014	279.55	0.0242473	0.0216404	0.107514	941.876	Norway	Sør-Trøndelag	Draksten, mire N of Svarttjønnåsen	Intermediate fen carpet	354	63.31303°N 10.66961°E
100	NJ10	Sphagnum lindbergii	Cuspidata	111988	2017-10-03	Norway_1	28734210	4099801959	0.735193	0.698626	0.0497372	5.9855	0.0128546	0.0115285	0.103158	288.989	0.0288577	0.0269793	0.0650903	745.402	Norway	Nord-Trøndelag	E of Langvatnet by Daltjønnbakken (Daltjønna)	Intermediate fen carpet		64.26684°N 11.45651°E
101	LJ510	Sphagnum lindbergii	Cuspidata	111772	2017-06-01 09:48:48	Austria_1	81671740	11465639376	0.279943	0.229403	0.180539	5.69644	0.0047547	0.0035364	0.256231	245.065	0.0139624	0.0115088	0.175731	918.607	Austria	Salzburg	Distr. Lungau, Sauerfelder Berg, Salzriegelmoor	Poor fen carpet with Eriophorum vaginatum, Carex rostrata and Eriophorum angustifolium	1865	47.10795°N 13.88510°E
102	CJ210	Sphagnum lindbergii	Cuspidata	111995	2018-06-04	Norway_2	78094321	11270471643	0.289524	0.239457	0.172929	5.60852	0.00276386	0.00218655	0.20888	139.216	0.00695513	0.00581222	0.164327	444.288	Norway	Sør-Trøndelag	Mire S of Greistad, NW of Digresmyra	Poor fen	175	63.36710°N 10.52150°E
103	CJ410	Sphagnum lindbergii	Cuspidata	111997	2018-06-04	Norway_2	39109668	5697528099	0.425428	0.374983	0.118575	4.85739	0.00748482	0.00603718	0.193411	216.926	0.0167485	0.0144015	0.140133	575.886	Norway	Sør-Trøndelag	Mire S of Greistad, NW of Digresmyra	Poor fen	175	63.36710°N 10.52150°E
104	CJ10	Sphagnum lindbergii	Cuspidata	111994	2018-06-04	Norway_2	105176627	14352339779	0.281582	0.20062	0.287527	4.7663	0.00321986	0.00205329	0.362305	157.497	0.00911404	0.00610206	0.330477	568.961	Norway	Sør-Trøndelag	Mire S of Greistad, NW of Digresmyra	Poor fen	175	63.36710°N 10.52150°E
105	LJ10	Sphagnum lindbergii	Cuspidata	111768	2017-06-01 09:48:48	Austria_1	18203186	2698239372	0.599393	0.545427	0.0900333	3.35694	0.0151086	0.0126447	0.163083	219.404	0.0380332	0.0338333	0.110428	636.169	Austria	Salzburg	Distr. Lungau, Sauerfelder Berg, Salzriegelmoor	Poor fen carpet with Eriophorum vaginatum, Carex rostrata and Eriophorum angustifolium	1865	47.10795°N 13.88510°E
106	NJ510	Sphagnum lindbergii	Cuspidata	111992	2017-10-03	Norway_1	16790053	2507057594	0.603609	0.542708	0.100895	3.09231	0.0140922	0.011748	0.166343	191.724	0.0291972	0.0255896	0.12356	448.361	Norway	Nord-Trøndelag	E of Langvatnet by Daltjønnbakken (Daltjønna)	Intermediate fen carpet		64.26684°N 11.45651°E
107	NE25*	Sphagnum platyphyllum	Subsecunda	112014	2017-10-25	Norway_1	68938400	10069233728	0.534934	0.475541	0.111029	10.3091	0.00647858	0.00517807	0.20074	302.66	0.0185491	0.0162387	0.124556	1121.18	Norway	Nord-Trøndelag	E of Langvatnet by Daltjønnbakken (Daltjønna)	Float zone of stream, fen-like habitat	97	64.26611°N 11.45409°E
108	BE25	Sphagnum platyphyllum	Subsecunda	112001	2017-08-09	Norway_2	100943123	13861519198	0.452649	0.326108	0.279556	8.57275	0.00836087	0.00541353	0.352515	436.396	0.0341568	0.0236731	0.306928	2274.79	Norway	Sør-Trøndelag	Gjeddvatnet	Rich fen carpet	156	63.37966°N 10.60322°E
109	NE55	Sphagnum platyphyllum	Subsecunda	112017	2017-10-25	Norway_1	57973500	8559971680	0.480119	0.434671	0.0946605	8.47157	0.0125607	0.0101957	0.188283	555.482	0.027571	0.0241458	0.12423	1460.09	Norway	Nord-Trøndelag	E of Langvatnet by Daltjønnbakken (Daltjønna)	Float zone of stream, fen-like habitat	97	64.26611°N 11.45409°E
110	NE5	Sphagnum platyphyllum	Subsecunda	112013	2017-10-25	Norway_1	40965232	5854776100	0.65484	0.580309	0.113816	7.58383	0.00739122	0.00613877	0.169451	211.791	0.00965643	0.00842666	0.127353	324.25	Norway	Nord-Trøndelag	E of Langvatnet by Daltjønnbakken (Daltjønna)	Float zone of stream, fen-like habitat	97	64.26611°N 11.45409°E
111	UE25	Sphagnum platyphyllum	Subsecunda	111777	2017-06-03 14:28:22	Austria_2	49588234	7221845875	0.600102	0.415248	0.308038	6.76871	0.0213036	0.0135434	0.364268	625.31	0.0471235	0.0321955	0.316784	1618.07	Austria	Oberosterreich	Upper Austria, Ibmer moor, Eggelsberg, Ibmer moor	Intermediate-rich fen carpet	428	48.05470°N 12.96097°E
112	AE55	Sphagnum platyphyllum	Subsecunda	112011	2017-08-09	Norway_2	51201908	7509696733	0.423906	0.350266	0.173718	5.76105	0.0100269	0.00735322	0.266651	357.112	0.0321409	0.025879	0.194826	1377.17	Norway	Sør-Trøndelag	Draksten, mire N of Svarttjønnåsen	Intermediate fen carpet	352	63.31291°N 10.66944°E
113	UE45	Sphagnum platyphyllum	Subsecunda	111779	2017-06-03 14:28:22	Austria_2	26131392	3909296996	0.632178	0.55842	0.116673	4.924	0.0196276	0.0156105	0.204669	396.895	0.0453182	0.0385425	0.149514	1054.98	Austria	Oberosterreich	Upper Austria, Ibmer moor, Eggelsberg, Ibmer moor	Intermediate-rich fen carpet	428	48.05470°N 12.96097°E
114	AE25	Sphagnum platyphyllum	Subsecunda	112008	2017-08-09	Norway_2	58548836	7655083763	0.373982	0.234489	0.372995	4.14717	0.00886446	0.00551391	0.377976	264.826	0.0142283	0.00943653	0.336778	560.275	Norway	Sør-Trøndelag	Draksten, mire N of Svarttjønnåsen	Intermediate fen carpet	352	63.31291°N 10.66944°E
115	LE35	Sphagnum platyphyllum	Subsecunda	111775	2017-05-30 17:01:35	Austria_1	40763341	6012199518	0.321881	0.265904	0.173907	3.61426	0.0105995	0.00767346	0.276058	288.867	0.037067	0.0293772	0.207457	1250.35	Austria	Salzburg	Distr. Lungau, Murau Mountains, Wirtsalmmoor	Rich fen lawn	1530	47.18773°N 13.86452°E
116	AE5	Sphagnum platyphyllum	Subsecunda	112007	2017-08-09	Norway_2	36582410	5036605907	0.439553	0.253728	0.422758	2.88199	0.00784527	0.0047958	0.388702	135.774	0.0115607	0.00755554	0.346445	281.456	Norway	Sør-Trøndelag	Draksten, mire N of Svarttjønnåsen	Intermediate fen carpet	352	63.31291°N 10.66944°E
117	BE35	Sphagnum platyphyllum	Subsecunda	112002	2017-08-09	Norway_2	86425700	10995210493	0.217516	0.129503	0.404628	2.86355	0.00534077	0.00305402	0.428168	197.754	0.00973653	0.00617429	0.365863	537.621	Norway	Sør-Trøndelag	Gjeddvatnet	Rich fen carpet	156	63.37966°N 10.60322°E
118	UE35	Sphagnum platyphyllum	Subsecunda	111778	2017-06-03 14:28:22	Austria_2	13288713	1996712408	0.42548	0.359251	0.155658	1.62193	0.0148369	0.0115798	0.219524	149.318	0.0297149	0.0243479	0.180618	342.862	Austria	Oberosterreich	Upper Austria, Ibmer moor, Eggelsberg, Ibmer moor	Intermediate-rich fen carpet	428	48.05470°N 12.96097°E
119	CF56	Sphagnum riparium	Cuspidata	112023	2017-08-09	Norway_2	47311462	7025370685	0.727785	0.662434	0.0897944	10.7262	0.00826779	0.00662142	0.19913	289.685	0.0132018	0.0115524	0.124937	561.852	Norway	Sør-Trøndelag	Mire S of Greistad, NW of Digresmyra	Low lawn\ intermediate high carpet	176	63.36523°N 10.52306°E
120	BF6	Sphagnum riparium	Cuspidata	112031	2018-06-05	Norway_2	106766195	15362766168	0.38255	0.336805	0.119581	10.2604	0.00948413	0.00734094	0.225977	699.694	0.0265751	0.0224167	0.156475	2362.71	Norway	Sør-Trøndelag	Gjeddvatnet		120	63.37989°N 10.60096°E
121	NF26	Sphagnum riparium	Cuspidata	112026	2017-10-25	Norway_1	47985082	6925637552	0.645145	0.605413	0.0615868	9.05887	0.0101542	0.0086277	0.150328	352.846	0.0293361	0.0269552	0.081159	1253.35	Norway	Nord-Trøndelag	E of Langvatnet by Daltjønnbakken (Daltjønna)	Stream brook margin, intermediate	97	64.26653°N 11.45473°E
122	CF26	Sphagnum riparium	Cuspidata	112020	2017-08-09	Norway_2	38552660	5297122325	0.731613	0.691726	0.0545182	8.2385	0.0111371	0.00965134	0.133408	293.98	0.0238612	0.022059	0.0755247	806.259	Norway	Sør-Trøndelag	Mire S of Greistad, NW of Digresmyra	Low lawn\ intermediate high carpet	176	63.36523°N 10.52306°E
123	BF26	Sphagnum riparium	Cuspidata	112032	2018-06-05	Norway_2	80669544	11696673366	0.321343	0.289549	0.0989426	7.51397	0.00775465	0.0063944	0.175411	473.093	0.017202	0.0152066	0.115998	1216.67	Norway	Sør-Trøndelag	Gjeddvatnet		120	63.37989°N 10.60096°E
124	LF26	Sphagnum riparium	Cuspidata	111785	2017-05-31 09:43:25	Austria_1	46499008	6564309410	0.553663	0.531915	0.0392795	7.23082	0.00854586	0.00771333	0.0974196	298.815	0.0208265	0.0197258	0.0528475	874.514	Austria	Salzburg	Distr. Lungau, Schwarzenberg, Seemoos and surroundings	Poor fen	1695	47.08373°N 13.77972°E
125	NF6	Sphagnum riparium	Cuspidata	112025	2017-10-25	Norway_1	36585690	5377210581	0.640908	0.601862	0.0609222	7.17761	0.00935778	0.00799654	0.145466	270.233	0.0213943	0.0196036	0.0837	725.47	Norway	Nord-Trøndelag	E of Langvatnet by Daltjønnbakken (Daltjønna)	Stream brook margin, intermediate	97	64.26653°N 11.45473°E
126	CF6	Sphagnum riparium	Cuspidata	112019	2017-08-09	Norway_2	28489760	4133827748	0.789415	0.732265	0.072396	6.82862	0.0131925	0.010978	0.167857	275.044	0.0341321	0.0309717	0.0925922	887.922	Norway	Sør-Trøndelag	Mire S of Greistad, NW of Digresmyra	Low lawn\ intermediate high carpet	176	63.36523°N 10.52306°E
127	LF56	Sphagnum riparium	Cuspidata	111788	2017-05-31 09:43:25	Austria_1	45466001	6561452125	0.461342	0.43372	0.0598724	5.97482	0.00767761	0.00673217	0.123141	276.317	0.0146825	0.0135404	0.0777882	611.294	Austria	Salzburg	Distr. Lungau, Schwarzenberg, Seemoos and surroundings	Poor fen	1695	47.08373°N 13.77972°E
128	LF6	Sphagnum riparium	Cuspidata	111784	2017-05-31 09:43:25	Austria_1	40991339	6003902863	0.475608	0.4214	0.113977	5.86998	0.0139388	0.0112303	0.194315	428.336	0.0315811	0.0272511	0.137105	1150.21	Austria	Salzburg	Distr. Lungau, Schwarzenberg, Seemoos and surroundings	Poor fen	1695	47.08373°N 13.77972°E
129	NF56	Sphagnum riparium	Cuspidata	112029	2017-10-25	Norway_1	19572572	2923771531	0.692953	0.633847	0.0852961	4.27172	0.0178787	0.0149367	0.164552	284.251	0.0417839	0.0373323	0.106538	765.6	Norway	Nord-Trøndelag	E of Langvatnet by Daltjønnbakken (Daltjønna)	Stream brook margin, intermediate	97	64.26653°N 11.45473°E
130	GF6	Sphagnum riparium	Cuspidata	111867	2017-11-03	Germany	28520646	4142433100	0.502268	0.446053	0.111923	4.20302	0.00948057	0.00751277	0.207562	178.905	0.0220977	0.0192165	0.130384	555.15	Germany	Niedersachsen	Lower Saxony, Masendorf, Brandgehge			53.027584°N 10.641374°E
131	UF26	Sphagnum riparium	Cuspidata	111789	2017-10-01	Austria_2	19820387	2929401731	0.674628	0.593022	0.120963	4.00257	0.0132048	0.0104212	0.210801	192.403	0.0449625	0.0385678	0.142225	784.953	Austria	Oberosterreich	Upper Austria, Waldzell	Swampy forest		48.09169°N 13.37251°E
132	UF56	Sphagnum riparium	Cuspidata	111792	2017-10-01	Austria_2	15086382	2208673383	0.703218	0.640511	0.0891714	3.27612	0.0133685	0.0111165	0.168457	149.266	0.0416118	0.037314	0.103283	568.295	Austria	Oberosterreich	Upper Austria, Waldzell	Swampy forest		48.09169°N 13.37251°E
133	NG27*	Sphagnum squarrosum	Acutifolia	112049	2017-10-03	Norway_1	74744720	10841841413	0.709499	0.616863	0.130565	13.9272	0.0133905	0.0106662	0.203449	711.855	0.0380028	0.0323238	0.149439	2391.22	Norway	Nord-Trøndelag	E of Langvatnet by Daltjønnbakken (Daltjønna)	Swampy birch forest		64.26684°N 11.45651°E
134	AG7	Sphagnum squarrosum	Acutifolia	112042	2017-08-09	Norway_2	41421384	6166314103	0.734455	0.673035	0.0836266	8.98001	0.0147478	0.0121712	0.174707	481.755	0.0326039	0.0289065	0.113403	1235.66	Norway	Sør-Trøndelag	Draksten, mire N of Svarttjønnåsen	Spring influenced sloping fen, spruce forest	367	63.31231°N 10.66892°E
135	CG57	Sphagnum squarrosum	Acutifolia	112040	2017-08-09	Norway_2	92823291	12860500655	0.384722	0.362117	0.0587572	8.92068	0.00464542	0.00400564	0.137722	303.13	0.0118191	0.0109477	0.0737251	966.102	Norway	Sør-Trøndelag	Mire S of Greistad, NW of Digresmyra	Spruce swampy pine forest	175	63.36470°N 10.52398°E
136	AG57	Sphagnum squarrosum	Acutifolia	112046	2017-08-09	Norway_2	52093824	7547981440	0.595394	0.539603	0.0937038	8.70933	0.00692057	0.00574849	0.169361	268.161	0.0159261	0.0141426	0.11199	733.878	Norway	Sør-Trøndelag	Draksten, mire N of Svarttjønnåsen	Spring influenced sloping fen, spruce forest	367	63.31231°N 10.66892°E
137	NG7	Sphagnum squarrosum	Acutifolia	112048	2017-10-03	Norway_1	58316083	7922845936	0.590158	0.567687	0.0380755	8.51786	0.00937949	0.00861601	0.0813986	396.624	0.0230071	0.0218179	0.0516894	1154.6	Norway	Nord-Trøndelag	E of Langvatnet by Daltjønnbakken (Daltjønna)	Swampy birch forest		64.26684°N 11.45651°E
138	CG7	Sphagnum squarrosum	Acutifolia	112036	2017-08-09	Norway_2	48225746	7025820191	0.55688	0.498229	0.105321	7.67158	0.0104912	0.00846552	0.193081	368.081	0.0260314	0.0229061	0.12006	1116.52	Norway	Sør-Trøndelag	Mire S of Greistad, NW of Digresmyra	Spruce swampy pine forest	175	63.36470°N 10.52398°E
139	CG27	Sphagnum squarrosum	Acutifolia	112037	2017-08-09	Norway_2	35955896	5367577179	0.566044	0.482896	0.146893	5.68304	0.00989103	0.00772747	0.21874	264.24	0.0167855	0.0142895	0.148698	530.628	Norway	Sør-Trøndelag	Mire S of Greistad, NW of Digresmyra	Spruce swampy pine forest	175	63.36470°N 10.52398°E
140	LG7	Sphagnum squarrosum	Acutifolia	111794	2017-05-31 10:52:27	Austria_1	49779568	7117414369	0.38803	0.358049	0.0772652	5.48391	0.0144314	0.0123296	0.145642	537.876	0.030492	0.0275959	0.0949811	1366.53	Austria	Salzburg	Distr. Lungau, Schwarzenberg, Seemoos and surroundings	Spring influenced fen by road	1718	47.08611°N 13.78039°E
141	UG7	Sphagnum squarrosum	Acutifolia	111799	2017-06-04 10:34:51	Austria_2	43247618	6289543844	0.473009	0.392323	0.170581	5.46787	0.00999588	0.00769076	0.230607	307.146	0.0206496	0.0167294	0.189844	735.142	Austria	Salzburg	Flachgau, Wenger moor by Wallersee	Intermediate fen lawn	507	47.92944°N 13.18033°E
142	AG27	Sphagnum squarrosum	Acutifolia	112043	2017-08-09	Norway_2	25275292	3558928860	0.71178	0.662709	0.0689413	5.05498	0.0137399	0.0119975	0.126817	259.738	0.0267085	0.0245496	0.0808309	602.176	Norway	Sør-Trøndelag	Draksten, mire N of Svarttjønnåsen	Spring influenced sloping fen, spruce forest	367	63.31231°N 10.66892°E
143	UMG7	Sphagnum squarrosum	Acutifolia	111805	2017-06-04 15:29:09	Austria_2	32959640	4904689493	0.537045	0.446961	0.16774	4.96754	0.0143074	0.0107664	0.247494	345.203	0.0276285	0.0223709	0.190295	768.809	Austria	Oberosterreich	Upper Austria, St. Wolfgang, Schwarzensee	Swamp Alnus glutinosa forest	748	47.76602°N 13.48518°E
144	UMG27	Sphagnum squarrosum	Acutifolia	111806	2017-06-04 15:29:09	Austria_2	32325254	4746804047	0.523821	0.454633	0.132084	4.93776	0.0148708	0.0117893	0.207214	366.273	0.0299943	0.02536	0.154507	849.375	Austria	Oberosterreich	Upper Austria, St. Wolfgang, Schwarzensee	Swamp Alnus glutinosa forest	748	47.76602°N 13.48518°E
145	LG27	Sphagnum squarrosum	Acutifolia	111795	2017-05-31 10:52:27	Austria_1	36136699	5192139971	0.50585	0.433347	0.143328	4.91467	0.0173759	0.0138541	0.202683	441.93	0.0376252	0.0314259	0.164763	1125.33	Austria	Salzburg	Distr. Lungau, Schwarzenberg, Seemoos and surroundings	Spring influenced fen by road	1718	47.08611°N 13.78039°E
146	GG27	Sphagnum squarrosum	Acutifolia	111873	2017-11-03	Germany	28606380	4252148158	0.54874	0.462693	0.156808	4.4665	0.0118351	0.00910388	0.230772	247.508	0.0219435	0.0179327	0.182779	534.192	Germany	Niedersachsen	Lower Saxony, Munster, Brambostel			52.941882°N 10.236250°E
147	LG57	Sphagnum squarrosum	Acutifolia	111796	2017-05-31 10:52:27	Austria_1	54710037	8150055326	0.299632	0.242385	0.191056	4.44735	0.0131196	0.00943138	0.281121	498.243	0.0311077	0.0242904	0.21915	1390.82	Austria	Salzburg	Distr. Lungau, Schwarzenberg, Seemoos and surroundings	Spring influenced fen by road	1718	47.08611°N 13.78039°E
148	UG57	Sphagnum squarrosum	Acutifolia	111803	2017-06-04 10:34:51	Austria_2	24601186	3701030695	0.62783	0.519676	0.172267	4.39567	0.0211261	0.0155418	0.26433	371.303	0.0396457	0.0314889	0.205743	822.028	Austria	Salzburg	Flachgau, Wenger moor by Wallersee	Intermediate fen lawn	507	47.92944°N 13.18033°E
149	NG57	Sphagnum squarrosum	Acutifolia	112052	2017-10-03	Norway_1	24291792	3651907719	0.550456	0.49733	0.096513	4.0716	0.00986609	0.00804655	0.184424	187.11	0.0196505	0.0172903	0.120108	441.314	Norway	Nord-Trøndelag	E of Langvatnet by Daltjønnbakken (Daltjønna)	Swampy birch forest		64.26684°N 11.45651°E
150	GG7	Sphagnum squarrosum	Acutifolia	111872	2017-11-03	Germany	26225595	3862516536	0.485785	0.417358	0.140858	3.63979	0.0107942	0.00854188	0.208659	205.476	0.0224269	0.0187837	0.162447	508.988	Germany	Niedersachsen	Lower Saxony, Munster, Brambostel			52.941882°N 10.236250°E
151	UG47	Sphagnum squarrosum	Acutifolia	111802	2017-06-04 10:34:51	Austria_2	22839223	3240336996	0.526518	0.459723	0.126862	3.21915	0.014039	0.0115293	0.178767	231.345	0.0340943	0.0291919	0.143791	654.242	Austria	Salzburg	Flachgau, Wenger moor by Wallersee	Intermediate fen lawn	507	47.92944°N 13.18033°E
152	NH28*	Sphagnum subnitens	Acutifolia	112067	2017-10-25	Norway_1	67366498	9971610366	0.659233	0.588106	0.107894	12.9169	0.00899336	0.00708688	0.211988	443.471	0.0301307	0.0260954	0.133927	1806.11	Norway	Nord-Trøndelag	E of Langvatnet by Daltjønnbakken (Daltjønna)	Intermediate fen lawn	102	64.26635°N 11.45917°E
153	LH8	Sphagnum subnitens	Acutifolia	111811	2017-05-31 12:22:38	Austria_1	140345937	18400197296	0.358357	0.321966	0.101548	12.488	0.00860281	0.0073439	0.146337	785.73	0.0180479	0.0157881	0.125211	1978.2	Austria	Salzburg	Distr. Lungau, Mur valley, Saumoos W St. Margarethen, eastern part		1066	47.08374°N 13.67892°E
154	BH28	Sphagnum subnitens	Acutifolia	112055	2017-08-09	Norway_2	58193082	7826734797	0.656611	0.604718	0.079031	10.4838	0.0109481	0.00929796	0.150726	417.848	0.0227296	0.0205394	0.0963599	1122.4	Norway	Sør-Trøndelag	Gjeddvatnet	Intermediate fen carpet	153	63.38116°N 10.59988°E
155	AH28	Sphagnum subnitens	Acutifolia	112061	2017-08-09	Norway_2	75479194	10603734152	0.447149	0.374268	0.16299	8.53308	0.00586444	0.00452542	0.228328	291.444	0.012708	0.0106239	0.163996	799.699	Norway	Sør-Trøndelag	Draksten, mire N of Svarttjønnåsen	Intermediate fen lawn	354	63.31303°N 10.66961°E
156	GH8	Sphagnum subnitens	Acutifolia	111877	2017-11-06	Germany	61421114	9119947400	0.437411	0.374175	0.144568	7.8145	0.00610787	0.00464081	0.240191	261.67	0.014374	0.0119651	0.167584	765.647	Germany	Mecklenburg-Vorpommern	Mecklenburg-Western Pomerania, Zarrentin am Schaalsee, Zarrentiner Moor			53.546389°N 10.930390°E
157	LH28	Sphagnum subnitens	Acutifolia	111812	2017-05-31 12:22:38	Austria_1	42226412	5880976685	0.623403	0.599353	0.0385778	7.25239	0.0116982	0.0105262	0.100184	362.173	0.0373085	0.0353241	0.0531888	1413.37	Austria	Salzburg	Distr. Lungau, Mur valley, Saumoos W St. Margarethen, eastern part		1066	47.08374°N 13.67892°E
158	UH28	Sphagnum subnitens	Acutifolia	111823	2017-10-01	Austria_2	49962292	7118370986	0.481842	0.434496	0.09826	6.81576	0.00646568	0.00525374	0.187441	237.829	0.0189198	0.016704	0.117113	828.257	Austria	Oberosterreich	Upper Austria, Waldzell	Silicate spring		48.09351°N 13.37443°E
159	BH8	Sphagnum subnitens	Acutifolia	112054	2017-08-09	Norway_2	37372116	5565693923	0.671485	0.561033	0.164489	6.80336	0.0148467	0.0111299	0.250343	400.561	0.0413417	0.0335577	0.188283	1300.85	Norway	Sør-Trøndelag	Gjeddvatnet	Intermediate fen carpet	153	63.38116°N 10.59988°E
160	UH58	Sphagnum subnitens	Acutifolia	111826	2017-10-01	Austria_2	64747959	8632521042	0.443361	0.361963	0.183594	6.74	0.00572942	0.0045714	0.202117	211.891	0.0138272	0.0113528	0.178947	635.826	Austria	Oberosterreich	Upper Austria, Waldzell	Silicate spring		48.09351°N 13.37443°E
161	AH8	Sphagnum subnitens	Acutifolia	112060	2017-08-09	Norway_2	111336706	15580322930	0.341129	0.197761	0.420275	6.60693	0.00249481	0.00144394	0.421221	128.383	0.00455162	0.00281316	0.381943	303.226	Norway	Sør-Trøndelag	Draksten, mire N of Svarttjønnåsen	Intermediate fen lawn	354	63.31303°N 10.66961°E
162	NH8	Sphagnum subnitens	Acutifolia	112066	2017-10-25	Norway_1	43520569	6363605682	0.505788	0.432914	0.14408	6.12027	0.00746787	0.00588198	0.212362	224.225	0.018279	0.0153245	0.161634	674.719	Norway	Nord-Trøndelag	E of Langvatnet by Daltjønnbakken (Daltjønna)	Intermediate fen lawn	102	64.26635°N 11.45917°E
163	UHH8	Sphagnum subnitens	Acutifolia	111816	2017-06-03 12:33:19	Austria_2	83082018	11676443454	0.246032	0.217312	0.116734	5.32372	0.00489611	0.0040224	0.178451	279.416	0.00772141	0.00672538	0.128996	534.421	Austria	Oberosterreich	Upper Austria, Ibmer moor, Eggelsberg, Ibmer moor	Mire swamp with Alnus and Frangula	428	48.05410°N 12.95769°E
164	UHH38	Sphagnum subnitens	Acutifolia	111818	2017-06-03 12:33:19	Austria_2	81901948	11524373062	0.265609	0.210768	0.206472	5.26655	0.00491928	0.00359955	0.268278	255.006	0.0127412	0.010022	0.213422	780.161	Austria	Oberosterreich	Upper Austria, Ibmer moor, Eggelsberg, Ibmer moor	Mire swamp with Alnus and Frangula	428	48.05410°N 12.95769°E
165	GH28	Sphagnum subnitens	Acutifolia	111878	2017-11-06	Germany	73730165	10819679184	0.233822	0.199619	0.146275	4.98408	0.00283276	0.00220657	0.221052	133.83	0.00558436	0.00472067	0.154662	352.345	Germany	Mecklenburg-Vorpommern	Mecklenburg-Western Pomerania, Zarrentin am Schaalsee, Zarrentiner Moor			53.546389°N 10.930390°E
166	BH58	Sphagnum subnitens	Acutifolia	112058	2017-08-09	Norway_2	161567495	21381337167	0.18015	0.1116	0.380516	4.66953	0.00316707	0.00173927	0.450826	223.44	0.00366352	0.00211164	0.423602	317.301	Norway	Sør-Trøndelag	Gjeddvatnet	Intermediate fen carpet	153	63.38116°N 10.59988°E
167	UHH48	Sphagnum subnitens	Acutifolia	111819	2017-06-03 12:33:19	Austria_2	58859377	8560569856	0.293797	0.247428	0.157826	4.60014	0.00728326	0.0055836	0.233366	303.219	0.0143401	0.0117668	0.179451	714.368	Austria	Oberosterreich	Upper Austria, Ibmer moor, Eggelsberg, Ibmer moor	Mire swamp with Alnus and Frangula	428	48.05410°N 12.95769°E
168	UH8	Sphagnum subnitens	Acutifolia	111822	2017-10-01	Austria_2	34035320	4965037186	0.433095	0.381579	0.118949	4.37763	0.00690071	0.00562983	0.184167	177.003	0.0143605	0.0124787	0.131041	432.988	Austria	Oberosterreich	Upper Austria, Waldzell	Silicate spring		48.09351°N 13.37443°E
169	NH58	Sphagnum subnitens	Acutifolia	112070	2017-10-25	Norway_1	26036745	3838961198	0.52539	0.480166	0.0860765	4.24767	0.00869898	0.00731389	0.159223	180.061	0.0182422	0.016364	0.102959	442.839	Norway	Nord-Trøndelag	E of Langvatnet by Daltjønnbakken (Daltjønna)	Intermediate fen lawn	102	64.26635°N 11.45917°E
170	LH58	Sphagnum subnitens	Acutifolia	111815	2017-05-31 12:22:38	Austria_1	23520581	3457014652	0.333062	0.277276	0.167495	2.20415	0.0072164	0.00556904	0.228281	123.716	0.0166705	0.0135895	0.184816	333.004	Austria	Salzburg	Distr. Lungau, Mur valley, Saumoos W St. Margarethen, eastern part		1066	47.08374°N 13.67892°E
171	CL512*	Sphagnum tenellum	Cuspidata	112082	2017-08-09	Norway_2	306057128	39545260759	0.260085	0.228341	0.12205	14.3562	0.00323592	0.00265176	0.180523	596.562	0.00566177	0.00487224	0.139449	1269.63	Norway	Sør-Trøndelag	Mire S of Greistad, NW of Digresmyra	Ombrotrophic carpet	177	63.36555°N 10.52418°E
172	AL312	Sphagnum tenellum	Cuspidata	112086	2017-08-09	Norway_2	104753480	14042429567	0.409799	0.341993	0.165463	10.3551	0.00706078	0.005608	0.205754	485.684	0.0103265	0.00863729	0.163577	842.838	Norway	Sør-Trøndelag	Draksten, mire N of Svarttjønnåsen	Pure fen lawn	354	63.31293°N 10.66901°E
173	NL412	Sphagnum tenellum	Cuspidata	112093	2017-10-03	Norway_1	186665810	25033755064	0.273105	0.239049	0.124698	10.0982	0.00443461	0.00364641	0.177738	524.351	0.0092632	0.00803961	0.132091	1322.39	Norway	Nord-Trøndelag	E of Langvatnet by Daltjønnbakken (Daltjønna)	Bog lawn		64.26684°N 11.45651°E
174	CL212	Sphagnum tenellum	Cuspidata	112079	2017-08-09	Norway_2	123241574	16078980637	0.337544	0.274189	0.187696	8.95258	0.00469747	0.00368734	0.215039	362.141	0.0081922	0.00680795	0.168972	769.535	Norway	Sør-Trøndelag	Mire S of Greistad, NW of Digresmyra	Ombrotrophic carpet	177	63.36555°N 10.52418°E
175	BL12	Sphagnum tenellum	Cuspidata	112072	2017-08-09	Norway_2	40620642	5719356446	0.620794	0.541142	0.128307	7.07617	0.00808407	0.00679615	0.159315	234.298	0.0119857	0.0105714	0.117995	409.666	Norway	Sør-Trøndelag	Gjeddvatnet	Poor fen carpet	156	63.38147°N 10.60011°E
176	BL5122	Sphagnum tenellum	Cuspidata	112076	2017-08-09	Norway_2	111637591	15575626249	0.222451	0.177781	0.200809	6.50867	0.00412478	0.00306073	0.257967	307.489	0.00741077	0.00593187	0.19956	643.82	Norway	Sør-Trøndelag	Gjeddvatnet	Poor fen carpet	156	63.38147°N 10.60011°E
177	UL512	Sphagnum tenellum	Cuspidata	111832	2017-06-04 10:50:57	Austria_2	36420122	5450983208	0.542313	0.425495	0.215408	5.50442	0.0125406	0.0089799	0.283937	318.654	0.025752	0.0196712	0.236131	750.67	Austria	Salzburg	Flachgau, Wenger moor by Wallersee	Ombrotrophic mire, low hummocks close to lawn	509	47.92902°N 13.17992°E
178	UML512	Sphagnum tenellum	Cuspidata	111838	2017-06-04 15:04:59	Austria_2	82262242	11586301230	0.334658	0.25148	0.248546	5.39737	0.00445209	0.00310041	0.303605	203.558	0.0105384	0.00780239	0.259622	590.001	Austria	Oberosterreich	Upper Austria, St. Wolfgang, Schwarzensee	Poor fen lawn, grassed peaty soil	752	47.76622°N 13.48408°E
179	AL512	Sphagnum tenellum	Cuspidata	112088	2017-08-09	Norway_2	199389269	26354319640	0.183648	0.137325	0.252236	5.35185	0.0027356	0.00178276	0.348311	262.211	0.00679941	0.00477411	0.297865	872.895	Norway	Sør-Trøndelag	Draksten, mire N of Svarttjønnåsen	Pure fen lawn	354	63.31293°N 10.66901°E
180	NL212	Sphagnum tenellum	Cuspidata	112091	2017-10-03	Norway_1	77303515	10991453641	0.289541	0.223618	0.22768	5.17233	0.00372018	0.00268095	0.279349	169.575	0.00745196	0.00578403	0.223824	417.784	Norway	Nord-Trøndelag	E of Langvatnet by Daltjønnbakken (Daltjønna)	Bog lawn		64.26684°N 11.45651°E
181	BL312	Sphagnum tenellum	Cuspidata	112074	2017-08-09	Norway_2	107661644	14946501268	0.244768	0.163324	0.332738	4.88128	0.00519738	0.00332415	0.360418	304.62	0.00972114	0.00663872	0.317084	695.632	Norway	Sør-Trøndelag	Gjeddvatnet	Poor fen carpet	156	63.38147°N 10.60011°E
182	UML312	Sphagnum tenellum	Cuspidata	111836	2017-06-04 15:04:59	Austria_2	38880833	5687432078	0.409891	0.341466	0.166935	4.69504	0.00856535	0.00653327	0.237244	232.297	0.0179731	0.0147912	0.177036	590.653	Austria	Oberosterreich	Upper Austria, St. Wolfgang, Schwarzensee	Poor fen lawn, grassed peaty soil	752	47.76622°N 13.48408°E
183	CL12	Sphagnum tenellum	Cuspidata	112078	2017-08-09	Norway_2	74258301	10464859016	0.360709	0.187406	0.480451	4.67525	0.00578711	0.00315263	0.455232	202.336	0.0109598	0.00644733	0.41173	475.431	Norway	Sør-Trøndelag	Mire S of Greistad, NW of Digresmyra	Ombrotrophic carpet	177	63.36555°N 10.52418°E
184	GL512	Sphagnum tenellum	Cuspidata	111886	2017-11-02	Germany	29910954	4233997311	0.564398	0.476014	0.156598	4.66966	0.0120907	0.00973958	0.194459	254.394	0.0189902	0.0158762	0.16398	461.922	Germany	Niedersachsen	Lower Saxony, Bad Bodenteich, Schweimker Moor			52.782910°N 10.630540°E
185	UL412	Sphagnum tenellum	Cuspidata	111831	2017-06-04 10:50:57	Austria_2	52996611	7773025798	0.294121	0.250049	0.149841	4.65868	0.00682881	0.00528083	0.226684	251.412	0.0160739	0.0135345	0.157985	729.676	Austria	Salzburg	Flachgau, Wenger moor by Wallersee	Ombrotrophic mire, low hummocks close to lawn	509	47.92902°N 13.17992°E
186	AL12	Sphagnum tenellum	Cuspidata	112084	2017-08-09	Norway_2	99679383	14588353396	0.272359	0.132282	0.514308	4.65085	0.00398926	0.00200937	0.496305	174.058	0.00585892	0.00306076	0.47759	317.396	Norway	Sør-Trøndelag	Draksten, mire N of Svarttjønnåsen	Pure fen lawn	354	63.31293°N 10.66901°E
187	NL512_2	Sphagnum tenellum	Cuspidata	112094	2017-10-03	Norway_1	46770131	6735272463	0.350481	0.300132	0.143658	4.57452	0.00551732	0.00445385	0.192752	178.409	0.0112935	0.00950339	0.15851	429.069	Norway	Nord-Trøndelag	E of Langvatnet by Daltjønnbakken (Daltjønna)	Bog lawn		64.26684°N 11.45651°E
188	UML12	Sphagnum tenellum	Cuspidata	111834	2017-06-04 15:04:59	Austria_2	47018665	6707398296	0.416966	0.298867	0.283234	4.54861	0.00706168	0.00490142	0.305914	188.612	0.0140448	0.0101359	0.27832	453.269	Austria	Oberosterreich	Upper Austria, St. Wolfgang, Schwarzensee	Poor fen lawn, grassed peaty soil	752	47.76622°N 13.48408°E
189	UL312	Sphagnum tenellum	Cuspidata	111830	2017-06-04 10:50:57	Austria_2	72027272	10159989602	0.231686	0.199151	0.14043	4.41546	0.00372712	0.00301801	0.190256	182.681	0.00600643	0.00519717	0.134733	360.697	Austria	Salzburg	Flachgau, Wenger moor by Wallersee	Ombrotrophic mire, low hummocks close to lawn	509	47.92902°N 13.17992°E
190	GL412	Sphagnum tenellum	Cuspidata	111885	2017-11-02	Germany	43753141	6436257413	0.270422	0.229251	0.152248	3.54471	0.00376794	0.00300836	0.20159	116.151	0.005352	0.00450992	0.157341	200.343	Germany	Niedersachsen	Lower Saxony, Bad Bodenteich, Schweimker Moor			52.782910°N 10.630540°E
191	FS01	Flatbergium sericeum		105364	01/2019		252634072	37653756089	0.194542	0.133623	0.313137	8.45353	0.0113192	0.00700882	0.380802	1709.01	0.0270398	0.0171724	0.364919	4299.91	China	Taiwan	Yilan County, Mt. Taiping			24.499°N 121.532°E

## Sheet: Table_S2
Table S2. Sequencing summary statistics
Parameter	Mean	Median	SD	SE	Minimum	Maximum	Upper Quantile 75%	Lower Quartile 25%	Coefficient of Variation	Sample size
Number of retained reads	6.51043e+07	52996611	4.50631e+07	3.26065e+06	13288713	306057128	81482310	36501266	0.692169	191
Fraction of reads mapped to the nuclear genome	0.440995	0.43	0.15883	0.0114925	0.09	0.81	0.55	0.32	0.360163	191
Fraction of PCR duplicates	0.161466	0.14	0.0883054	0.00638955	0.04	0.51	0.19	0.1	0.546898	191
Fraction of reads uniquely mapped to the nuclear genome	0.376335	0.36	0.155063	0.0112199	0.06	0.73	0.48	0.25	0.412033	191
Coverage, nuclear genome	6.25277	5.73	2.5636	0.185496	1.62	14.36	7.94	4.4	0.409994	191
Fraction of reads uniquely mapped to the mitochondrial genome	0.00633508	0.01	0.00514759	0.000372466	0	0.02	0.01	0	0.812553	191
Coverage, mitochondrial genome	300.13	264.83	170.948	12.3694	46.6	1709.01	369.69	196.825	0.569579	191
Fraction of reads uniquely mapped to the chloroplast genome	0.0159686	0.01	0.00978608	0.000708096	0	0.05	0.02	0.01	0.612833	191
Coverage, chloroplast genome	829.73	725.47	528.959	38.2741	84.71	4299.91	1117.59	500.465	0.637507	191

## Sheet: Table_S3
Table S3. Number of genetic markers used in different analyses
Analysis	Software	Marker type	Number	Sampled across
PCA	ANGSD, R	nuclear biallelic sites, based on allele counts	16274743	whole nuclear genome
Ancestry assignment and admixture	ADMIXTURE	independent SNPs, nuclear	23560	63% of the nuclear reference genome length
FST calculation	ANGSD	nuclear biallelic sites based on GLs, pairwise	121±10M (SD)	whole nuclear genome
FST calculation	R	nuclear SNPs	455724	whole nuclear genome
Phylogenetic analysis	RaxML	nuclear SNPs	455724	whole nuclear genome
Phylogenetic analysis	RaxML	chloroplast SNPs	1953	whole chloroplast genome
Phylogenetic analysis	RaxML	mitochondrial SNPs	1032	whole mitochondrial genome
Admixture with TreeMix	TreeMix	independent SNPs, nuclear	23560	63% of the nuclear reference genome length
Admixture with 𝑓3 statistics	TreeMix	independent SNPs, nuclear	23560	63% of the nuclear reference genome length
Admixture with D-statistics, 1st test	ANGSD	nuclear biallelic sites based on Gls	35029±5895 (SD)	70.3% of the nuclear reference genome length
Admixture with D-statistics, 2nd test	ANGSD	nuclear biallelic sites based on Gls	193839±39386 (SD)	70.3% of the nuclear reference genome length

## Sheet: Table_S4
Table S4. Summary statistics for all gene trees
Parameter	Total	Mean	Median	SD	SE	Minimum	Maximum	Upper Quantile 75%	Lower Quartile 25%	Coefficient of Variation	Sample size
Total number of nucleotide sites	1661556	1681.74	1384.5	1164.17	37.0373	255	9408	2089.5	914.25	0.692245	988
Number of distinct site patterns	1541639	1560.36	1289.5	1071.39	34.0855	252	8780	1919.5	869.25	0.68663	988
Number of parsimony informative sites	117724	119.154	97	89.9661	2.8622	11	758	148	61.75	0.755042	988
Number of constant sites	1494764	1512.92	1251	1044.59	33.2328	221	8470	1886.5	829.75	0.690447	988
AIC		8470.54	7026.06	5583.29	177.628	1594.36	45296.2	10466.1	4883.71	0.659143	988
cAIC		12847.8	7672.16	28549.3	908.274	3053.85	285915	11235.9	5694.86	2.22212	988
BIC		10433.5	9002.97	5825.36	185.329	2610.25	48020.1	12642.3	6700.57	0.558332	988
Mean node bootstrap support		55.869	57.4243	9.86791	0.31394	24.7097	78.3333	62.7264	49.9973	0.176626	988
Discordance score		13.1781	14	3.7883	0.120522	2	20	16	10	0.287469	988

## Sheet: Table_S5
Table S5. Summary statistics for all sliding-window trees
Parameter	Total	Mean	Median	SD	SE	Minimum	Maximum	Upper Quantile 75%	Lower Quartile 25%	Coefficient of Variation	Sample size
Number of distinct site patterns	140874417	79455.4	80976	8501.95	201.913	3531	91901	83785	77467	0.107003	1773
Number of parsimony informative sites	18838614	10625.3	10935	1561.45	37.0829	465	14148	11548	10181	0.146956	1773
Number of constant sites	150113976	84666.7	85404	6786.27	161.167	3513	95316	86169	84672	0.0801528	1773
Mean node bootstrap support	NA	86.6867	86.9677	2.84603	0.0675903	68.8128	92.8763	88.7059	85.1337	0.0328312	1773
Discordance score	NA	6.06317	6	2.78509	0.0661432	0	18	8	4	0.459346	1773

## Sheet: Table_S6
	Table S6. D-statistic test results with Flatbergium sericeum as an outgroup.
	Only phylogenetically correct triplets are shown. Non-significant values are underlined
No	D, average D-statistic	JK.D, jackknife estimate of D	V.JK.D., variance of D	Z score	pvalue from the Z score	nABBA, number of ABBA patterns observed	nBABA, number of BABA patterns observed	nBlocks, number of blocks with observed data	P1	P2	P3	Outgroup	Species Pair
1	-0.035191	-0.035191	3.4e-05	-5.99218	0	10914.6	11710.8	339	capillifolium	subnitens	compactum	F.sericeum	capillifolium,compactum
2	0.030518	0.030518	3.5e-05	5.15213	0	13787.6	12971	338	fimbriatum	capillifolium	compactum	F.sericeum	capillifolium,compactum
3	0.08659	0.08659	2.9e-05	15.9815	0	20573.4	17294.4	340	squarrosum	capillifolium	compactum	F.sericeum	capillifolium,compactum
4	0.091707	0.091707	2.8e-05	17.2035	0	18469.7	15366.6	339	platyphyllum	capillifolium	compactum	F.sericeum	capillifolium,compactum
5	-0.012156	-0.012156	4.1e-05	-1.90655	0.056579	8542.52	8752.75	338	capillifolium	fuscum	compactum	F.sericeum	capillifolium,compactum
6	0.002406	0.002406	4.6e-05	0.353762	0.723518	20006.5	19910.4	339	divinum	compactum	capillifolium	F.sericeum	capillifolium,compactum
7	-0.233047	-0.233047	2.7e-05	-44.7927	0	16209	26059.5	337	lindbergii	flexuosum	capillifolium	F.sericeum	capillifolium,lindbergii
8	-0.206122	-0.206122	2.6e-05	-40.6692	0	16664.3	25317.8	339	lindbergii	tenellum	capillifolium	F.sericeum	capillifolium,lindbergii
9	-0.082757	-0.082757	3.1e-05	-14.755	0	17822.9	21039	337	lindbergii	riparium	capillifolium	F.sericeum	capillifolium,lindbergii
10	-0.050973	-0.050973	3.5e-05	-8.56936	0	17945.2	19872.9	339	capillifolium	compactum	lindbergii	F.sericeum	capillifolium,lindbergii
11	-0.037814	-0.037814	3.5e-05	-6.36764	0	18909.2	20395.5	339	capillifolium	divinum	lindbergii	F.sericeum	capillifolium,lindbergii
12	0.110385	0.110385	3.1e-05	19.8352	0	18621.2	14918.9	339	platyphyllum	capillifolium	lindbergii	F.sericeum	capillifolium,lindbergii
13	-0.02782	-0.02782	3.9e-05	-4.45771	8e-06	10888.5	11511.6	340	capillifolium	subnitens	lindbergii	F.sericeum	capillifolium,lindbergii
14	0.006444	0.006444	4.1e-05	1.00507	0.314861	13471.5	13299	338	fimbriatum	capillifolium	lindbergii	F.sericeum	capillifolium,lindbergii
15	-0.003858	-0.003858	4.4e-05	-0.579878	0.561997	8529.42	8595.5	338	capillifolium	fuscum	lindbergii	F.sericeum	capillifolium,lindbergii
16	-0.181659	-0.181659	2.7e-05	-34.9811	0	14958.1	21599.1	338	riparium	flexuosum	capillifolium	F.sericeum	capillifolium,riparium
17	-0.148152	-0.148152	3e-05	-27.2379	0	15554.5	20964.9	339	riparium	tenellum	capillifolium	F.sericeum	capillifolium,riparium
18	-0.061962	-0.061962	4e-05	-9.83742	0	17195.4	19467.1	338	capillifolium	compactum	riparium	F.sericeum	capillifolium,riparium
19	-0.048032	-0.048032	3.6e-05	-7.99769	0	18171.1	20004.7	339	capillifolium	divinum	riparium	F.sericeum	capillifolium,riparium
20	0.117726	0.117726	2.9e-05	21.8832	0	18423.9	14542.9	340	platyphyllum	capillifolium	riparium	F.sericeum	capillifolium,riparium
21	-0.030161	-0.030161	3.9e-05	-4.84036	1e-06	10646.4	11308.6	340	capillifolium	subnitens	riparium	F.sericeum	capillifolium,riparium
22	0.011137	0.011137	4.1e-05	1.73246	0.083192	13267	12974.7	339	fimbriatum	capillifolium	riparium	F.sericeum	capillifolium,riparium
23	-0.010863	-0.010863	4.2e-05	-1.68337	0.092304	8292.39	8474.53	338	capillifolium	fuscum	riparium	F.sericeum	capillifolium,riparium
24	-0.05118	-0.05118	3.8e-05	-8.25882	0	16373.9	18140.4	338	capillifolium	compactum	tenellum	F.sericeum	capillifolium,tenellum
25	-0.040608	-0.040608	3.7e-05	-6.68295	0	17208.5	18665.3	338	capillifolium	divinum	tenellum	F.sericeum	capillifolium,tenellum
26	-0.035732	-0.035732	4.5e-05	-5.3225	0	10073.4	10819.9	338	capillifolium	subnitens	tenellum	F.sericeum	capillifolium,tenellum
27	0.055852	0.055852	4e-05	8.79244	0	11794.3	10546.5	338	flexuosum	tenellum	capillifolium	F.sericeum	capillifolium,tenellum
28	0.125947	0.125947	3.1e-05	22.4568	0	17573.2	13641.8	338	platyphyllum	capillifolium	tenellum	F.sericeum	capillifolium,tenellum
29	0.025168	0.025168	3.9e-05	4.0541	5e-05	12683.4	12060.6	338	fimbriatum	capillifolium	tenellum	F.sericeum	capillifolium,tenellum
30	-0.015912	-0.015912	5e-05	-2.25074	0.024402	7801.79	8054.08	338	capillifolium	fuscum	tenellum	F.sericeum	capillifolium,tenellum
31	0.063861	0.063861	3.2e-05	11.2749	0	20085.9	17674.5	339	squarrosum	fimbriatum	compactum	F.sericeum	compactum,fimbriatum
32	0.065846	0.065846	3.2e-05	11.5626	0	18134	15893.4	339	platyphyllum	fimbriatum	compactum	F.sericeum	compactum,fimbriatum
33	0.00496	0.00496	5e-05	0.698695	0.484743	19690.9	19496.5	338	divinum	compactum	fimbriatum	F.sericeum	compactum,fimbriatum
34	-0.00088	-0.00088	3.4e-05	-0.15034	0.880496	13889.9	13914.4	339	fimbriatum	subnitens	compactum	F.sericeum	compactum,fimbriatum
35	0.080203	0.080203	2.9e-05	14.8635	0	20495.4	17451.9	335	squarrosum	fuscum	compactum	F.sericeum	compactum,fuscum
36	0.085058	0.085058	3e-05	15.4288	0	18466.5	15571.3	337	platyphyllum	fuscum	compactum	F.sericeum	compactum,fuscum
37	-0.025395	-0.025395	3.1e-05	-4.54132	6e-06	11113	11692.1	338	fuscum	subnitens	compactum	F.sericeum	compactum,fuscum
38	0.020417	0.020417	3.4e-05	3.47747	0.000506	13878.5	13323.2	338	fimbriatum	fuscum	compactum	F.sericeum	compactum,fuscum
39	0.003178	0.003178	4.6e-05	0.470828	0.637764	19913.1	19786.9	337	divinum	compactum	fuscum	F.sericeum	compactum,fuscum
40	-0.232667	-0.232667	2.4e-05	-47.3008	0	15612.9	25081.1	339	lindbergii	flexuosum	compactum	F.sericeum	compactum,lindbergii
41	-0.208892	-0.208892	2.2e-05	-44.0744	0	15982	24422.1	339	lindbergii	tenellum	compactum	F.sericeum	compactum,lindbergii
42	-0.095958	-0.095958	2.5e-05	-19.0476	0	16582.4	20102.6	338	lindbergii	riparium	compactum	F.sericeum	compactum,lindbergii
43	0.047395	0.047395	3.8e-05	7.7353	0	20774.6	18894.5	340	platyphyllum	compactum	lindbergii	F.sericeum	compactum,lindbergii
44	0.026599	0.026599	4.8e-05	3.84538	0.00012	19866.5	18837	338	divinum	compactum	platyphyllum	F.sericeum	compactum,platyphyllum
45	0.004591	0.004591	3e-05	0.833364	0.404639	20379.1	20192.8	339	squarrosum	platyphyllum	compactum	F.sericeum	compactum,platyphyllum
46	-0.167564	-0.167564	2.3e-05	-34.7493	0	14715.8	20640.2	338	riparium	flexuosum	compactum	F.sericeum	compactum,riparium
47	-0.137898	-0.137898	2.4e-05	-28.1872	0	15230.1	20102.3	338	riparium	tenellum	compactum	F.sericeum	compactum,riparium
48	0.042472	0.042472	3.6e-05	7.08065	0	20127.7	18487.6	338	platyphyllum	compactum	riparium	F.sericeum	compactum,riparium
49	0.063673	0.063673	3e-05	11.6999	0	20480.6	18028.6	340	squarrosum	subnitens	compactum	F.sericeum	compactum,subnitens
50	0.067054	0.067054	3.3e-05	11.6777	0	18516	16188.9	339	platyphyllum	subnitens	compactum	F.sericeum	compactum,subnitens
51	0.004111	0.004111	4.6e-05	0.609208	0.542387	19951.4	19788	338	divinum	compactum	subnitens	F.sericeum	compactum,subnitens
52	0.04928	0.04928	4e-05	7.7742	0	11569.3	10482.6	339	flexuosum	tenellum	compactum	F.sericeum	compactum,tenellum
53	0.059684	0.059684	3.9e-05	9.53182	0	19447	17256.4	337	platyphyllum	compactum	tenellum	F.sericeum	compactum,tenellum
54	-0.039496	-0.039496	3.9e-05	-6.3138	0	10950	11850.5	340	capillifolium	subnitens	divinum	F.sericeum	divinum,capillifolium
55	0.031578	0.031578	3.8e-05	5.12938	0	13897.7	13046.8	340	fimbriatum	capillifolium	divinum	F.sericeum	divinum,capillifolium
56	0.043579	0.043579	3.3e-05	7.62194	0	20427.1	18721	340	squarrosum	capillifolium	divinum	F.sericeum	divinum,capillifolium
57	0.114479	0.114479	3.3e-05	20.0797	0	19070	15152.3	340	platyphyllum	capillifolium	divinum	F.sericeum	divinum,capillifolium
58	-0.013887	-0.013887	4.5e-05	-2.06121	0.039283	8544.16	8784.8	340	capillifolium	fuscum	divinum	F.sericeum	divinum,capillifolium
59	0.085597	0.085597	3.4e-05	14.5769	0	18615.5	15679.9	339	platyphyllum	fimbriatum	divinum	F.sericeum	divinum,fimbriatum
60	0.019791	0.019791	3.3e-05	3.44567	0.00057	19839.7	19069.6	339	squarrosum	fimbriatum	divinum	F.sericeum	divinum,fimbriatum
61	-0.001938	-0.001938	3.7e-05	-0.316708	0.751466	13981.7	14035.9	339	fimbriatum	subnitens	divinum	F.sericeum	divinum,fimbriatum
62	0.037463	0.037463	3e-05	6.83598	0	20354.8	18884.8	334	squarrosum	fuscum	divinum	F.sericeum	divinum,fuscum
63	0.108459	0.108459	3.1e-05	19.3933	0	19041.9	15315.5	336	platyphyllum	fuscum	divinum	F.sericeum	divinum,fuscum
64	-0.029221	-0.029221	3.4e-05	-4.99676	1e-06	11105.1	11773.6	338	fuscum	subnitens	divinum	F.sericeum	divinum,fuscum
65	0.022854	0.022854	3.6e-05	3.79002	0.000151	13962.8	13338.8	339	fimbriatum	fuscum	divinum	F.sericeum	divinum,fuscum
66	-0.228144	-0.228144	2.2e-05	-48.2361	0	15855.9	25229.2	339	lindbergii	flexuosum	divinum	F.sericeum	divinum,lindbergii
67	-0.206316	-0.206316	2.2e-05	-43.7301	0	16282.9	24748.3	339	lindbergii	tenellum	divinum	F.sericeum	divinum,lindbergii
68	-0.091789	-0.091789	2.8e-05	-17.4726	0	17088.5	20542.6	338	lindbergii	riparium	divinum	F.sericeum	divinum,lindbergii
69	0.053469	0.053469	3.2e-05	9.40553	0	21956.9	19728.1	339	platyphyllum	divinum	lindbergii	F.sericeum	divinum,lindbergii
70	0.009679	0.009679	3.4e-05	1.64946	0.099052	18893.6	18531.4	339	compactum	divinum	lindbergii	F.sericeum	divinum,lindbergii
71	-0.166397	-0.166397	2.3e-05	-34.5035	0	14827.2	20746.6	339	riparium	flexuosum	divinum	F.sericeum	divinum,riparium
72	-0.13983	-0.13983	2.7e-05	-26.8114	0	15361.1	20355.3	339	riparium	tenellum	divinum	F.sericeum	divinum,riparium
73	0.048515	0.048515	2.9e-05	9.05342	0	21204.3	19242	339	platyphyllum	divinum	riparium	F.sericeum	divinum,riparium
74	0.009357	0.009357	3.4e-05	1.60297	0.108941	18231.2	17893.2	338	compactum	divinum	riparium	F.sericeum	divinum,riparium
75	-0.052506	-0.052506	3.2e-05	-9.26295	0	19635.8	21812	338	squarrosum	platyphyllum	divinum	F.sericeum	divinum,squarrosum
76	-0.036672	-0.036672	4e-05	-5.80414	0	18900.7	20339.7	338	divinum	compactum	squarrosum	F.sericeum	divinum,squarrosum
77	0.08869	0.08869	3.3e-05	15.4799	0	18957.5	15868.8	339	platyphyllum	subnitens	divinum	F.sericeum	divinum,subnitens
78	0.020012	0.020012	3e-05	3.63832	0.000274	20290.6	19494.4	339	squarrosum	subnitens	divinum	F.sericeum	divinum,subnitens
79	0.041701	0.041701	3.9e-05	6.66934	0	11587.6	10659.8	338	flexuosum	tenellum	divinum	F.sericeum	divinum,tenellum
80	0.062689	0.062689	3.3e-05	10.8726	0	20401.9	17994.8	339	platyphyllum	divinum	tenellum	F.sericeum	divinum,tenellum
81	0.006462	0.006462	3.5e-05	1.09768	0.272342	17252.5	17030.9	338	compactum	divinum	tenellum	F.sericeum	divinum,tenellum
82	0.04083	0.04083	4.2e-05	6.27665	0	16446	15155.7	339	subnitens	capillifolium	fimbriatum	F.sericeum	fimbriatum,capillifolium
83	0.015771	0.015771	5.1e-05	2.21535	0.026736	11850.9	11482.9	335	fuscum	capillifolium	fimbriatum	F.sericeum	fimbriatum,capillifolium
84	0.028321	0.028321	4.4e-05	4.25461	2.1e-05	16390.9	15488.1	337	subnitens	fuscum	fimbriatum	F.sericeum	fimbriatum,fuscum
85	-0.230431	-0.230431	2.5e-05	-45.7548	0	16103	25746.4	339	lindbergii	flexuosum	fimbriatum	F.sericeum	fimbriatum,lindbergii
86	-0.211699	-0.211699	2.4e-05	-43.3812	0	16351.9	25134.5	338	lindbergii	tenellum	fimbriatum	F.sericeum	fimbriatum,lindbergii
87	-0.083961	-0.083961	3e-05	-15.2778	0	17674.1	20914	336	lindbergii	riparium	fimbriatum	F.sericeum	fimbriatum,lindbergii
88	-0.044895	-0.044895	3.9e-05	-7.22174	0	18220.8	19933.8	340	fimbriatum	compactum	lindbergii	F.sericeum	fimbriatum,lindbergii
89	-0.031793	-0.031793	3.6e-05	-5.27131	0	19191.7	20452.1	339	fimbriatum	divinum	lindbergii	F.sericeum	fimbriatum,lindbergii
90	0.103066	0.103066	3.2e-05	18.2109	0	18747.6	15244.2	339	platyphyllum	fimbriatum	lindbergii	F.sericeum	fimbriatum,lindbergii
91	-0.01815	-0.01815	3.7e-05	-2.97381	0.002941	13679.4	14185.1	340	fimbriatum	subnitens	lindbergii	F.sericeum	fimbriatum,lindbergii
92	-0.174953	-0.174953	3.1e-05	-31.6035	0	14888.9	21203.4	339	riparium	flexuosum	fimbriatum	F.sericeum	fimbriatum,riparium
93	-0.151127	-0.151127	3e-05	-27.4674	0	15324.1	20780.6	338	riparium	tenellum	fimbriatum	F.sericeum	fimbriatum,riparium
94	-0.052427	-0.052427	3.9e-05	-8.35008	0	17534.4	19474.6	337	fimbriatum	compactum	riparium	F.sericeum	fimbriatum,riparium
95	-0.041502	-0.041502	3.6e-05	-6.95196	0	18424.8	20020.4	338	fimbriatum	divinum	riparium	F.sericeum	fimbriatum,riparium
96	0.106307	0.106307	3.1e-05	19.013	0	18416.5	14877.1	338	platyphyllum	fimbriatum	riparium	F.sericeum	fimbriatum,riparium
97	-0.01601	-0.01601	3.8e-05	-2.59311	0.009511	13366.9	13801.8	338	fimbriatum	subnitens	riparium	F.sericeum	fimbriatum,riparium
98	-0.033442	-0.033442	3.8e-05	-5.41573	0	16890.6	18059.3	339	fimbriatum	compactum	tenellum	F.sericeum	fimbriatum,tenellum
99	0.042048	0.042048	4.1e-05	6.60017	0	11549.5	10617.4	339	flexuosum	tenellum	fimbriatum	F.sericeum	fimbriatum,tenellum
100	0.103008	0.103008	3.5e-05	17.5007	0	17374.4	14129.3	338	platyphyllum	fimbriatum	tenellum	F.sericeum	fimbriatum,tenellum
101	-0.025426	-0.025426	3.6e-05	-4.24655	2.2e-05	17655.2	18576.5	339	fimbriatum	divinum	tenellum	F.sericeum	fimbriatum,tenellum
102	-0.005791	-0.005791	4e-05	-0.920442	0.357342	12702.5	12850.5	338	fimbriatum	subnitens	tenellum	F.sericeum	fimbriatum,tenellum
103	-0.047333	-0.047333	3.9e-05	-7.54824	0	16136.3	17739.8	338	capillifolium	compactum	flexuosum	F.sericeum	flexuosum,capillifolium
104	-0.035247	-0.035247	4.3e-05	-5.36502	0	9824.29	10542.1	338	capillifolium	subnitens	flexuosum	F.sericeum	flexuosum,capillifolium
105	-0.034818	-0.034818	3.5e-05	-5.88475	0	16967.4	18191.6	338	capillifolium	divinum	flexuosum	F.sericeum	flexuosum,capillifolium
106	0.122316	0.122316	3.1e-05	21.9114	0	17189.3	13442.5	339	platyphyllum	capillifolium	flexuosum	F.sericeum	flexuosum,capillifolium
107	0.013822	0.013822	3.8e-05	2.24342	0.02487	12303	11967.5	339	fimbriatum	capillifolium	flexuosum	F.sericeum	flexuosum,capillifolium
108	-0.012734	-0.012734	4.4e-05	-1.92601	0.054104	7719.13	7918.25	337	capillifolium	fuscum	flexuosum	F.sericeum	flexuosum,capillifolium
109	0.060046	0.060046	3.7e-05	9.923	0	19150	16980.5	340	platyphyllum	compactum	flexuosum	F.sericeum	flexuosum,compactum
110	0.065548	0.065548	3.1e-05	11.8079	0	20158.2	17678.1	339	platyphyllum	divinum	flexuosum	F.sericeum	flexuosum,divinum
111	0.00857	0.00857	3.6e-05	1.4226	0.154851	16946.4	16658.4	338	compactum	divinum	flexuosum	F.sericeum	flexuosum,divinum
112	-0.038311	-0.038311	4e-05	-6.05043	0	16550.3	17868.9	340	fimbriatum	compactum	flexuosum	F.sericeum	flexuosum,fimbriatum
113	0.109335	0.109335	3.2e-05	19.4177	0	17236.5	13838.9	339	platyphyllum	fimbriatum	flexuosum	F.sericeum	flexuosum,fimbriatum
114	-0.027678	-0.027678	3.6e-05	-4.62793	4e-06	17302.7	18287.7	339	fimbriatum	divinum	flexuosum	F.sericeum	flexuosum,fimbriatum
115	-0.016137	-0.016137	4.1e-05	-2.51859	0.011782	12310.4	12714.2	339	fimbriatum	subnitens	flexuosum	F.sericeum	flexuosum,fimbriatum
116	-0.040127	-0.040127	4.3e-05	-6.14583	0	16229.8	17586.8	335	fuscum	compactum	flexuosum	F.sericeum	flexuosum,fuscum
117	0.115582	0.115582	3.3e-05	20.1827	0	17192.3	13629.8	339	platyphyllum	fuscum	flexuosum	F.sericeum	flexuosum,fuscum
118	-0.028958	-0.028958	3.7e-05	-4.7686	2e-06	17100.9	18120.9	338	fuscum	divinum	flexuosum	F.sericeum	flexuosum,fuscum
119	-0.024182	-0.024182	3.8e-05	-3.94657	7.9e-05	9987.4	10482.4	339	fuscum	subnitens	flexuosum	F.sericeum	flexuosum,fuscum
120	0.003253	0.003253	3.7e-05	0.535525	0.592287	12294.9	12215.1	339	fimbriatum	fuscum	flexuosum	F.sericeum	flexuosum,fuscum
121	-0.105818	-0.105818	3.3e-05	-18.384	0	16765.3	20733.4	339	squarrosum	platyphyllum	flexuosum	F.sericeum	flexuosum,squarrosum
122	-0.052026	-0.052026	4e-05	-8.23955	0	17564.9	19492.8	339	squarrosum	compactum	flexuosum	F.sericeum	flexuosum,squarrosum
123	-0.042	-0.042	3.3e-05	-7.36331	0	17884.7	19452.9	338	squarrosum	divinum	flexuosum	F.sericeum	flexuosum,squarrosum
124	-0.030558	-0.030558	4e-05	-4.84612	1e-06	17224.1	18309.9	338	squarrosum	subnitens	flexuosum	F.sericeum	flexuosum,squarrosum
125	-0.018922	-0.018922	3.6e-05	-3.14534	0.001659	17152.7	17814.4	339	squarrosum	fimbriatum	flexuosum	F.sericeum	flexuosum,squarrosum
126	-0.01547	-0.01547	3.7e-05	-2.54374	0.010967	17251.2	17793.3	337	squarrosum	fuscum	flexuosum	F.sericeum	flexuosum,squarrosum
127	-0.009459	-0.009459	3.7e-05	-1.56322	0.118002	17312.4	17643.1	337	squarrosum	capillifolium	flexuosum	F.sericeum	flexuosum,squarrosum
128	0.097563	0.097563	3.3e-05	16.9383	0	17191	14134.7	339	platyphyllum	subnitens	flexuosum	F.sericeum	flexuosum,subnitens
129	-0.025156	-0.025156	4.3e-05	-3.83442	0.000126	16812.2	17679.9	337	subnitens	compactum	flexuosum	F.sericeum	flexuosum,subnitens
130	-0.014643	-0.014643	3.6e-05	-2.4338	0.014941	17674.5	18199.9	339	subnitens	divinum	flexuosum	F.sericeum	flexuosum,subnitens
131	-0.236663	-0.236663	2.8e-05	-44.5456	0	15998.3	25918.5	334	lindbergii	flexuosum	fuscum	F.sericeum	fuscum,lindbergii
132	-0.209619	-0.209619	2.7e-05	-40.0523	0	16457	25186.2	340	lindbergii	tenellum	fuscum	F.sericeum	fuscum,lindbergii
133	-0.08617	-0.08617	3.1e-05	-15.5173	0	17606.5	20927	337	lindbergii	riparium	fuscum	F.sericeum	fuscum,lindbergii
134	-0.046819	-0.046819	3.5e-05	-7.94524	0	17977.1	19743.1	338	fuscum	compactum	lindbergii	F.sericeum	fuscum,lindbergii
135	-0.033091	-0.033091	3.3e-05	-5.75827	0	18992.8	20292.8	334	fuscum	divinum	lindbergii	F.sericeum	fuscum,lindbergii
136	0.106914	0.106914	3e-05	19.6151	0	18633.8	15034.2	338	platyphyllum	fuscum	lindbergii	F.sericeum	fuscum,lindbergii
137	-0.025488	-0.025488	3.6e-05	-4.26289	2e-05	10940.2	11512.5	339	fuscum	subnitens	lindbergii	F.sericeum	fuscum,lindbergii
138	0.000701	0.000701	4e-05	0.110203	0.912248	13569	13550	338	fimbriatum	fuscum	lindbergii	F.sericeum	fuscum,lindbergii
139	-0.181119	-0.181119	2.8e-05	-34.1461	0	14906.2	21500.1	337	riparium	flexuosum	fuscum	F.sericeum	fuscum,riparium
140	-0.148745	-0.148745	2.9e-05	-27.7225	0	15488.3	20901	338	riparium	tenellum	fuscum	F.sericeum	fuscum,riparium
141	-0.056506	-0.056506	4e-05	-8.96396	0	17211.4	19273	335	fuscum	compactum	riparium	F.sericeum	fuscum,riparium
142	-0.042076	-0.042076	3.5e-05	-7.11123	0	18263.3	19867.7	334	fuscum	divinum	riparium	F.sericeum	fuscum,riparium
143	0.110689	0.110689	2.7e-05	21.2092	0	18362.8	14702.8	338	platyphyllum	fuscum	riparium	F.sericeum	fuscum,riparium
144	-0.021048	-0.021048	3.7e-05	-3.44951	0.000562	10731	11192.5	338	fuscum	subnitens	riparium	F.sericeum	fuscum,riparium
145	0.001321	0.001321	3.8e-05	0.213412	0.831005	13256.8	13221.8	337	fimbriatum	fuscum	riparium	F.sericeum	fuscum,riparium
146	-0.042978	-0.042978	3.9e-05	-6.89707	0	16528	18012.5	337	fuscum	compactum	tenellum	F.sericeum	fuscum,tenellum
147	-0.034376	-0.034376	3.8e-05	-5.55367	0	17366.5	18602.9	338	fuscum	divinum	tenellum	F.sericeum	fuscum,tenellum
148	0.053149	0.053149	4.1e-05	8.31216	0	11740.2	10555.2	340	flexuosum	tenellum	fuscum	F.sericeum	fuscum,tenellum
149	0.118193	0.118193	3.2e-05	20.8451	0	17515.6	13812.8	339	platyphyllum	fuscum	tenellum	F.sericeum	fuscum,tenellum
150	-0.020828	-0.020828	4.2e-05	-3.23303	0.001225	10250.1	10686.2	339	fuscum	subnitens	tenellum	F.sericeum	fuscum,tenellum
151	0.011831	0.011831	4e-05	1.8803	0.060067	12624.1	12328.9	339	fimbriatum	fuscum	tenellum	F.sericeum	fuscum,tenellum
152	0.165662	0.165662	2.5e-05	33.1536	0	22526.5	16123.7	338	tenellum	riparium	lindbergii	F.sericeum	lindbergii,riparium
153	0.198629	0.198629	2.3e-05	41.5229	0	23079.1	15430.1	338	flexuosum	riparium	lindbergii	F.sericeum	lindbergii,riparium
154	-0.241129	-0.241129	2.6e-05	-47.452	0	16440.6	26888.5	339	lindbergii	flexuosum	squarrosum	F.sericeum	lindbergii,squarrosum
155	-0.222561	-0.222561	2.4e-05	-45.0644	0	16698.6	26259.4	338	lindbergii	tenellum	squarrosum	F.sericeum	lindbergii,squarrosum
156	-0.110896	-0.110896	3.3e-05	-19.3941	0	18603.8	23244.6	340	squarrosum	platyphyllum	lindbergii	F.sericeum	lindbergii,squarrosum
157	-0.084371	-0.084371	3.1e-05	-15.2647	0	18353.5	21735.9	338	lindbergii	riparium	squarrosum	F.sericeum	lindbergii,squarrosum
158	-0.069641	-0.069641	3.6e-05	-11.5674	0	19381.6	22283.2	340	squarrosum	compactum	lindbergii	F.sericeum	lindbergii,squarrosum
159	-0.057024	-0.057024	3.6e-05	-9.52923	0	19749.9	22138.5	340	squarrosum	divinum	lindbergii	F.sericeum	lindbergii,squarrosum
160	-0.040802	-0.040802	3.5e-05	-6.92616	0	19219	20854.1	340	squarrosum	subnitens	lindbergii	F.sericeum	lindbergii,squarrosum
161	-0.028266	-0.028266	3.3e-05	-4.92407	1e-06	19137.5	20250.9	340	squarrosum	fuscum	lindbergii	F.sericeum	lindbergii,squarrosum
162	-0.028613	-0.028613	3.7e-05	-4.72334	2e-06	19152.1	20280.4	340	squarrosum	fimbriatum	lindbergii	F.sericeum	lindbergii,squarrosum
163	-0.023897	-0.023897	3.3e-05	-4.16691	3.1e-05	19250.3	20192.9	340	squarrosum	capillifolium	lindbergii	F.sericeum	lindbergii,squarrosum
164	-0.234474	-0.234474	2.7e-05	-45.36	0	16172.4	26079.4	340	lindbergii	flexuosum	subnitens	F.sericeum	lindbergii,subnitens
165	-0.207005	-0.207005	2.6e-05	-40.9018	0	16657.1	25353.5	339	lindbergii	tenellum	subnitens	F.sericeum	lindbergii,subnitens
166	-0.081561	-0.081561	3.2e-05	-14.4423	0	17717.3	20864.1	339	lindbergii	riparium	subnitens	F.sericeum	lindbergii,subnitens
167	-0.032468	-0.032468	3.5e-05	-5.48225	0	18513.1	19755.6	339	subnitens	compactum	lindbergii	F.sericeum	lindbergii,subnitens
168	0.089332	0.089332	3.1e-05	16.0532	0	18613.2	15560.4	340	platyphyllum	subnitens	lindbergii	F.sericeum	lindbergii,subnitens
169	-0.019937	-0.019937	3.3e-05	-3.48992	0.000483	19488.9	20281.8	339	subnitens	divinum	lindbergii	F.sericeum	lindbergii,subnitens
170	-0.053995	-0.053995	3.9e-05	-8.70019	0	10827.2	12063.2	339	tenellum	flexuosum	lindbergii	F.sericeum	lindbergii,tenellum
171	0.019576	0.019576	3.8e-05	3.15532	0.001603	13136.5	12632.1	339	subnitens	capillifolium	platyphyllum	F.sericeum	platyphyllum,capillifolium
172	-0.014333	-0.014333	4.1e-05	-2.24999	0.02445	15836.3	16296.9	339	capillifolium	fimbriatum	platyphyllum	F.sericeum	platyphyllum,capillifolium
173	0.00904	0.00904	4.6e-05	1.33867	0.180678	9800.81	9625.19	338	fuscum	capillifolium	platyphyllum	F.sericeum	platyphyllum,capillifolium
174	0.002253	0.002253	3.7e-05	0.368227	0.712704	16536.5	16462.2	339	subnitens	fimbriatum	platyphyllum	F.sericeum	platyphyllum,fimbriatum
175	0.009023	0.009023	3.6e-05	1.5065	0.131938	13113.5	12879	338	subnitens	fuscum	platyphyllum	F.sericeum	platyphyllum,fuscum
176	-0.007763	-0.007763	4.2e-05	-1.20373	0.228694	16005.2	16255.6	338	fuscum	fimbriatum	platyphyllum	F.sericeum	platyphyllum,fuscum
177	-0.22926	-0.22926	2.7e-05	-44.4801	0	15720.4	25072.5	338	lindbergii	flexuosum	platyphyllum	F.sericeum	platyphyllum,lindbergii
178	-0.207802	-0.207802	2.7e-05	-40.219	0	16069.1	24499.3	338	lindbergii	tenellum	platyphyllum	F.sericeum	platyphyllum,lindbergii
179	-0.086256	-0.086256	2.8e-05	-16.302	0	17172.9	20415.1	338	lindbergii	riparium	platyphyllum	F.sericeum	platyphyllum,lindbergii
180	-0.174049	-0.174049	3e-05	-31.5174	0	14639.8	20809.7	338	riparium	flexuosum	platyphyllum	F.sericeum	platyphyllum,riparium
181	-0.146156	-0.146156	3.1e-05	-26.2965	0	15155.5	20343.9	338	riparium	tenellum	platyphyllum	F.sericeum	platyphyllum,riparium
182	0.045217	0.045217	4e-05	7.11705	0	11387	10401.8	339	flexuosum	tenellum	platyphyllum	F.sericeum	platyphyllum,tenellum
183	-0.192106	-0.192106	2.5e-05	-38.7455	0	14969.7	22088.9	337	riparium	flexuosum	squarrosum	F.sericeum	riparium,squarrosum
184	-0.166951	-0.166951	2.8e-05	-31.6166	0	15453.4	21647.3	337	riparium	tenellum	squarrosum	F.sericeum	riparium,squarrosum
185	-0.114287	-0.114287	3.2e-05	-20.2155	0	17970	22607.5	339	squarrosum	platyphyllum	riparium	F.sericeum	riparium,squarrosum
186	-0.076605	-0.076605	3.7e-05	-12.5202	0	18595.1	21680.4	337	squarrosum	compactum	riparium	F.sericeum	riparium,squarrosum
187	-0.0662	-0.0662	3.3e-05	-11.5946	0	18936.8	21621.8	339	squarrosum	divinum	riparium	F.sericeum	riparium,squarrosum
188	-0.038222	-0.038222	3.4e-05	-6.58322	0	18743.7	20233.5	339	squarrosum	subnitens	riparium	F.sericeum	riparium,squarrosum
189	-0.027809	-0.027809	3.5e-05	-4.72228	2e-06	18559.6	19621.4	338	squarrosum	fimbriatum	riparium	F.sericeum	riparium,squarrosum
190	-0.025864	-0.025864	3.4e-05	-4.4458	9e-06	18710.9	19704.5	337	squarrosum	fuscum	riparium	F.sericeum	riparium,squarrosum
191	-0.021456	-0.021456	3.5e-05	-3.62162	0.000293	18734.7	19556.3	339	squarrosum	capillifolium	riparium	F.sericeum	riparium,squarrosum
192	-0.183431	-0.183431	2.6e-05	-36.3198	0	14868.9	21549.1	338	riparium	flexuosum	subnitens	F.sericeum	riparium,subnitens
193	-0.149464	-0.149464	2.6e-05	-29.3144	0	15518.8	20973	338	riparium	tenellum	subnitens	F.sericeum	riparium,subnitens
194	-0.042335	-0.042335	3.9e-05	-6.7526	0	17821.6	19397.3	338	subnitens	compactum	riparium	F.sericeum	riparium,subnitens
195	-0.030271	-0.030271	3.3e-05	-5.23593	0	18782.4	19955	339	subnitens	divinum	riparium	F.sericeum	riparium,subnitens
196	0.095687	0.095687	3e-05	17.5412	0	18422.6	15204.9	338	platyphyllum	subnitens	riparium	F.sericeum	riparium,subnitens
197	-0.037112	-0.037112	3.9e-05	-5.92851	0	11669.2	12568.7	335	tenellum	flexuosum	riparium	F.sericeum	riparium,tenellum
198	-0.107785	-0.107785	3.6e-05	-18.0681	0	16353.6	20304.8	339	capillifolium	platyphyllum	squarrosum	F.sericeum	squarrosum,capillifolium
199	0.018912	0.018912	3.5e-05	3.19256	0.00141	12115.8	11666	339	subnitens	capillifolium	squarrosum	F.sericeum	squarrosum,capillifolium
200	0.010188	0.010188	4.3e-05	1.54715	0.121828	9027.64	8845.56	338	fuscum	capillifolium	squarrosum	F.sericeum	squarrosum,capillifolium
201	-0.107578	-0.107578	3.5e-05	-18.1287	0	16618.2	20624.7	339	fimbriatum	platyphyllum	squarrosum	F.sericeum	squarrosum,fimbriatum
202	0.021806	0.021806	3.8e-05	3.54957	0.000386	15250.3	14599.4	338	subnitens	fimbriatum	squarrosum	F.sericeum	squarrosum,fimbriatum
203	0.012268	0.012268	3.4e-05	2.08952	0.036661	14685.4	14329.4	337	fuscum	fimbriatum	squarrosum	F.sericeum	squarrosum,fimbriatum
204	0.004184	0.004184	3.6e-05	0.693292	0.488126	14523.6	14402.6	338	capillifolium	fimbriatum	squarrosum	F.sericeum	squarrosum,fimbriatum
205	-0.103081	-0.103081	3.5e-05	-17.3725	0	16617.7	20437.3	339	fuscum	platyphyllum	squarrosum	F.sericeum	squarrosum,fuscum
206	0.012018	0.012018	3.7e-05	1.98101	0.04759	12103.5	11816	337	subnitens	fuscum	squarrosum	F.sericeum	squarrosum,fuscum
207	-0.093953	-0.093953	3.9e-05	-15.1419	0	16916.3	20424.6	339	subnitens	platyphyllum	squarrosum	F.sericeum	squarrosum,subnitens
208	-0.102689	-0.102689	3.4e-05	-17.5051	0	17082.8	20992.7	338	squarrosum	platyphyllum	tenellum	F.sericeum	squarrosum,tenellum
209	-0.047115	-0.047115	3.7e-05	-7.71563	0	17946.1	19720.8	338	squarrosum	compactum	tenellum	F.sericeum	squarrosum,tenellum
210	-0.040763	-0.040763	3.3e-05	-7.13554	0	18240.1	19790.4	338	squarrosum	divinum	tenellum	F.sericeum	squarrosum,tenellum
211	0.041209	0.041209	4.4e-05	6.17848	0	11709.8	10782.9	338	flexuosum	tenellum	squarrosum	F.sericeum	squarrosum,tenellum
212	-0.022109	-0.022109	3.7e-05	-3.6577	0.000254	17742.5	18544.8	338	squarrosum	subnitens	tenellum	F.sericeum	squarrosum,tenellum
213	-0.01819	-0.01819	3.5e-05	-3.07293	0.00212	17460.2	18107.2	338	squarrosum	fimbriatum	tenellum	F.sericeum	squarrosum,tenellum
214	-0.008953	-0.008953	3.5e-05	-1.50718	0.131765	17684.4	18003.9	338	squarrosum	fuscum	tenellum	F.sericeum	squarrosum,tenellum
215	-0.001329	-0.001329	3.5e-05	-0.225424	0.821649	17767.5	17814.8	337	squarrosum	capillifolium	tenellum	F.sericeum	squarrosum,tenellum
216	-0.004099	-0.004099	5.4e-05	-0.556631	0.57778	14330	14447.9	340	capillifolium	fuscum	subnitens	F.sericeum	subnitens,capillifolium
217	0.054275	0.054275	4.4e-05	8.15383	0	11818.9	10602	338	flexuosum	tenellum	subnitens	F.sericeum	subnitens,tenellum
218	0.101608	0.101608	3.4e-05	17.4508	0	17593.4	14347.9	338	platyphyllum	subnitens	tenellum	F.sericeum	subnitens,tenellum
219	-0.029264	-0.029264	3.9e-05	-4.69318	3e-06	17083.7	18113.7	338	subnitens	compactum	tenellum	F.sericeum	subnitens,tenellum
220	-0.021513	-0.021513	3.8e-05	-3.51102	0.000446	17918.6	18706.5	339	subnitens	divinum	tenellum	F.sericeum	subnitens,tenellum

## Sheet: Table_S7
Table S7. Average pairwise absolute D-statistic Flatbergium sericeum as an outgroup)
Pair	D	Average number of ABBA and BABA patterns observed	Number of triplets
capillifolium,compactum	0.0610015	30309.8	4
capillifolium,lindbergii	0.106988	36572.8	7
capillifolium,riparium	0.0979487	33790.1	6
capillifolium,tenellum	0.0557478	28250.2	6
compactum,fimbriatum	0.0648535	35967.3	2
compactum,fuscum	0.0527683	30499.9	4
compactum,lindbergii	0.146228	39373.9	4
compactum,platyphyllum	0.026599	38790	1
compactum,riparium	0.115978	36459.9	3
compactum,subnitens	0.0653635	36546.7	2
compactum,tenellum	0.054482	29386.3	2
divinum,capillifolium	0.057283	30810.6	4
divinum,fimbriatum	0.052694	36667	2
divinum,fuscum	0.0494993	30945.1	4
divinum,lindbergii	0.144929	40365.8	4
divinum,riparium	0.118247	37264.7	3
divinum,squarrosum	0.044589	40416.4	2
divinum,subnitens	0.054351	37249.4	2
divinum,tenellum	0.052195	30324.1	2
fimbriatum,capillifolium	0.04083	31719.9	1
fimbriatum,fuscum	0.028321	31980	1
fimbriatum,lindbergii	0.117641	38981.4	6
fimbriatum,riparium	0.105263	36227.6	5
fimbriatum,tenellum	0.050981	31234.6	4
flexuosum,capillifolium	0.0599285	29993.4	4
flexuosum,compactum	0.060046	36178.3	1
flexuosum,divinum	0.065548	37872.1	1
flexuosum,fimbriatum	0.0584413	33735.8	3
flexuosum,fuscum	0.0522123	30101	4
flexuosum,squarrosum	0.0498648	36499.9	5
flexuosum,subnitens	0.0613595	32906.5	2
fuscum,lindbergii	0.106395	36474.6	7
fuscum,riparium	0.0933638	33752.9	6
fuscum,tenellum	0.0539048	29021.4	5
lindbergii,riparium	0.182145	38579	2
lindbergii,squarrosum	0.09072	41039.6	10
lindbergii,subnitens	0.110796	39180	6
lindbergii,tenellum	0.053995	22915.8	1
platyphyllum,capillifolium	0.019576	25768.6	1
platyphyllum,lindbergii	0.174439	39636.6	3
platyphyllum,riparium	0.160102	35477.5	2
platyphyllum,tenellum	0.045217	21763.8	1
riparium,squarrosum	0.0810556	38854.8	9
riparium,subnitens	0.100238	36513.8	5
riparium,tenellum	0.037112	24260.9	1
squarrosum,capillifolium	0.0633485	32317.8	2
squarrosum,fimbriatum	0.064692	33535.4	2
squarrosum,fuscum	0.103081	36979.9	1
squarrosum,subnitens	0.093953	37407.5	1
squarrosum,tenellum	0.050777	34618.7	5
subnitens,tenellum	0.051665	31547.4	4
51 significant out of 63 tested			175

## Sheet: Table_S8
Table S8.The 𝑓3 statistics inferred with TreeMix
Only phylogenetically correct tripets are shown
Triplet	F3 statistics	SE	Z-score
((compactum;fimbriatum),flexuosum)	0.0440869	0.00131568	33.5089
((fimbriatum;compactum),flexuosum)	0.0903481	0.00181866	49.6784
((divinum;compactum),fimbriatum)	0.107622	0.00199373	53.9801
((compactum;fimbriatum),riparium)	0.0463241	0.00137576	33.6716
((fimbriatum;compactum),riparium)	0.0881109	0.00182448	48.2936
((compactum;fimbriatum),tenellum)	0.0442178	0.00134577	32.8569
((fimbriatum;compactum),tenellum)	0.0902172	0.00183826	49.0775
((compactum;fimbriatum),lindbergii)	0.0470069	0.00137426	34.2051
((fimbriatum;compactum),lindbergii)	0.0874281	0.00181856	48.0754
((compactum;subnitens),flexuosum)	0.0436846	0.00131768	33.1526
((subnitens;compactum),flexuosum)	0.189948	0.00251771	75.4448
((divinum;compactum),subnitens)	0.107018	0.00199345	53.6847
((compactum;subnitens),riparium)	0.0459704	0.00137642	33.3984
((subnitens;compactum),riparium)	0.187662	0.0025264	74.2804
((compactum;subnitens),tenellum)	0.0441753	0.0013552	32.597
((subnitens;compactum),tenellum)	0.189457	0.0025317	74.8341
((compactum;subnitens),lindbergii)	0.0479174	0.00139696	34.3012
((subnitens;compactum),lindbergii)	0.185715	0.00251533	73.8335
((capillifolium;compactum),flexuosum)	0.14153	0.00221638	63.8562
((compactum;capillifolium),flexuosum)	0.0446178	0.00130704	34.1365
((divinum;compactum),capillifolium)	0.108417	0.00199437	54.3615
((capillifolium;compactum),riparium)	0.14147	0.00222966	63.4494
((compactum;capillifolium),riparium)	0.044677	0.00134306	33.2652
((capillifolium;compactum),tenellum)	0.141593	0.0022362	63.3186
((compactum;capillifolium),tenellum)	0.0445541	0.00133376	33.405
((capillifolium;compactum),lindbergii)	0.138255	0.00221211	62.4992
((compactum;capillifolium),lindbergii)	0.0478926	0.00137318	34.8772
((divinum;compactum),flexuosum)	0.108582	0.0019854	54.6904
((squarrosum;compactum),flexuosum)	0.0669592	0.00156667	42.7399
((fuscum;compactum),flexuosum)	0.150949	0.00227984	66.2106
((platyphyllum;compactum),flexuosum)	0.0758049	0.00167311	45.3078
((compactum;divinum),riparium)	0.044414	0.00135131	32.8674
((compactum;divinum),squarrosum)	0.0453671	0.00134386	33.7588
((divinum;compactum),squarrosum)	0.107157	0.00199094	53.8224
((compactum;divinum),tenellum)	0.0432927	0.00132727	32.6178
((divinum;compactum),tenellum)	0.109232	0.00201146	54.3047
((compactum;divinum),lindbergii)	0.0468309	0.00137297	34.1091
((divinum;compactum),lindbergii)	0.105694	0.00198282	53.3046
((compactum;divinum),fuscum)	0.0446111	0.00131686	33.8768
((divinum;compactum),fuscum)	0.107913	0.00198856	54.267
((compactum;divinum),platyphyllum)	0.0434031	0.00131776	32.937
((divinum;compactum),platyphyllum)	0.109121	0.00200551	54.4107
((squarrosum;compactum),riparium)	0.0659302	0.00158067	41.7102
((fuscum;compactum),riparium)	0.150433	0.00229351	65.5909
((platyphyllum;compactum),riparium)	0.0757091	0.00169567	44.6485
((compactum;squarrosum),tenellum)	0.0503155	0.00143224	35.1307
((squarrosum;compactum),tenellum)	0.0689314	0.00161518	42.6771
((compactum;squarrosum),lindbergii)	0.0546085	0.00147628	36.9906
((squarrosum;compactum),lindbergii)	0.0646383	0.00157022	41.1652
((fuscum;compactum),tenellum)	0.150411	0.00229176	65.6313
((platyphyllum;compactum),tenellum)	0.0765754	0.00170723	44.8537
((fuscum;compactum),lindbergii)	0.147295	0.00227544	64.7324
((platyphyllum;compactum),lindbergii)	0.0742574	0.00168663	44.0271
((fimbriatum;subnitens),flexuosum)	0.0417432	0.00127275	32.7976
((subnitens;fimbriatum),flexuosum)	0.141746	0.00225156	62.9545
((fimbriatum;subnitens),divinum)	0.0427494	0.00130213	32.8303
((subnitens;fimbriatum),divinum)	0.140739	0.00225478	62.4183
((fimbriatum;subnitens),riparium)	0.0417918	0.00130046	32.136
((subnitens;fimbriatum),riparium)	0.141697	0.0022678	62.482
((fimbriatum;subnitens),squarrosum)	0.0440367	0.00132751	33.1725
((subnitens;fimbriatum),squarrosum)	0.139452	0.00224698	62.0619
((fimbriatum;subnitens),tenellum)	0.042103	0.00130509	32.2607
((subnitens;fimbriatum),tenellum)	0.141386	0.00226407	62.4476
((fimbriatum;subnitens),lindbergii)	0.043056	0.00131959	32.6283
((fimbriatum;subnitens),platyphyllum)	0.043527	0.0013103	33.2191
((subnitens;fimbriatum),platyphyllum)	0.139962	0.00225262	62.1329
((capillifolium;fimbriatum),flexuosum)	0.0939503	0.00187582	50.085
((fimbriatum;capillifolium),flexuosum)	0.0432997	0.0012695	34.1078
((capillifolium;fimbriatum),divinum)	0.0952766	0.0018886	50.4483
((fimbriatum;capillifolium),divinum)	0.0419734	0.001272	32.9978
((capillifolium;fimbriatum),riparium)	0.0961283	0.00190779	50.3871
((fimbriatum;capillifolium),riparium)	0.0411217	0.00127109	32.3516
((capillifolium;fimbriatum),squarrosum)	0.0926699	0.00186582	49.6671
((fimbriatum;capillifolium),squarrosum)	0.0445801	0.00131428	33.9199
((capillifolium;fimbriatum),tenellum)	0.0941449	0.00189443	49.6957
((fimbriatum;capillifolium),tenellum)	0.0431051	0.00129059	33.3996
((capillifolium;fimbriatum),lindbergii)	0.0935955	0.00188507	49.6509
((fimbriatum;capillifolium),lindbergii)	0.0436545	0.0013055	33.4389
((capillifolium;fimbriatum),platyphyllum)	0.0935721	0.00187464	49.9147
((fimbriatum;capillifolium),platyphyllum)	0.0436779	0.00130068	33.5808
((divinum;fimbriatum),flexuosum)	0.107766	0.00199836	53.9273
((fimbriatum;flexuosum),riparium)	0.163347	0.00238409	68.5158
((flexuosum;fimbriatum),riparium)	0.230809	0.00272776	84.6149
((squarrosum;fimbriatum),flexuosum)	0.0586954	0.00149308	39.3116
((fuscum;fimbriatum),flexuosum)	0.102981	0.00195666	52.631
((platyphyllum;fimbriatum),flexuosum)	0.0518009	0.00141497	36.6093
((divinum;fimbriatum),riparium)	0.109532	0.0020336	53.861
((fimbriatum;divinum),riparium)	0.0876221	0.00184013	47.6175
((squarrosum;fimbriatum),divinum)	0.0664318	0.00160576	41.3709
((divinum;fimbriatum),tenellum)	0.108547	0.00202718	53.5457
((fimbriatum;divinum),tenellum)	0.0886071	0.0018438	48.0567
((divinum;fimbriatum),lindbergii)	0.107798	0.00201962	53.3752
((fimbriatum;divinum),lindbergii)	0.0893562	0.00185205	48.2471
((fuscum;fimbriatum),divinum)	0.10347	0.00196002	52.7903
((platyphyllum;fimbriatum),divinum)	0.0555787	0.00147731	37.6215
((squarrosum;fimbriatum),riparium)	0.0599036	0.00153679	38.9798
((fuscum;fimbriatum),riparium)	0.104702	0.00198411	52.7704
((platyphyllum;fimbriatum),riparium)	0.0539424	0.0014621	36.8938
((fimbriatum;squarrosum),tenellum)	0.088182	0.0018418	47.8781
((squarrosum;fimbriatum),tenellum)	0.0607985	0.0015504	39.2148
((fimbriatum;squarrosum),lindbergii)	0.0896859	0.00185619	48.3171
((squarrosum;fimbriatum),lindbergii)	0.0592945	0.00153161	38.7139
((fuscum;fimbriatum),squarrosum)	0.100926	0.00194551	51.8764
((platyphyllum;fimbriatum),squarrosum)	0.0543864	0.00146137	37.2159
((fuscum;fimbriatum),tenellum)	0.102574	0.00196837	52.111
((platyphyllum;fimbriatum),tenellum)	0.0527024	0.00145239	36.2867
((platyphyllum;fimbriatum),lindbergii)	0.0531735	0.0014562	36.5152
((fimbriatum;fuscum),platyphyllum)	0.0428752	0.00128565	33.3489
((fuscum;fimbriatum),platyphyllum)	0.102683	0.00195903	52.4153
((capillifolium;subnitens),flexuosum)	0.0655913	0.00160718	40.8115
((subnitens;capillifolium),flexuosum)	0.114943	0.00203687	56.4312
((capillifolium;subnitens),divinum)	0.0679237	0.00163658	41.5034
((subnitens;capillifolium),divinum)	0.112611	0.00203133	55.4368
((capillifolium;subnitens),riparium)	0.0678179	0.00164504	41.2256
((subnitens;capillifolium),riparium)	0.112716	0.00203673	55.3419
((capillifolium;subnitens),squarrosum)	0.0666044	0.00162638	40.9525
((subnitens;capillifolium),squarrosum)	0.11393	0.00204271	55.7739
((capillifolium;subnitens),tenellum)	0.0661457	0.00163304	40.5047
((subnitens;capillifolium),tenellum)	0.114389	0.0020458	55.9139
((capillifolium;subnitens),lindbergii)	0.0665492	0.00163041	40.8174
((subnitens;capillifolium),lindbergii)	0.113985	0.00204655	55.6962
((capillifolium;subnitens),platyphyllum)	0.0669968	0.00161849	41.3947
((subnitens;capillifolium),platyphyllum)	0.113537	0.00204432	55.5379
((divinum;subnitens),flexuosum)	0.10676	0.00199184	53.5988
((squarrosum;subnitens),flexuosum)	0.0564019	0.00146194	38.5802
((fuscum;subnitens),flexuosum)	0.0751906	0.0017042	44.1208
((platyphyllum;subnitens),flexuosum)	0.0500172	0.00139091	35.96
((divinum;subnitens),riparium)	0.108574	0.0020294	53.5006
((subnitens;divinum),riparium)	0.18657	0.00253366	73.6366
((squarrosum;subnitens),divinum)	0.0651445	0.00159179	40.9253
((divinum;subnitens),tenellum)	0.1079	0.00202455	53.2959
((subnitens;divinum),tenellum)	0.187243	0.00253424	73.8855
((divinum;subnitens),lindbergii)	0.108104	0.00202674	53.3389
((subnitens;divinum),lindbergii)	0.18704	0.00253405	73.8106
((fuscum;subnitens),divinum)	0.0766853	0.00172676	44.4098
((platyphyllum;subnitens),divinum)	0.0548011	0.00146938	37.2955
((squarrosum;subnitens),riparium)	0.0576587	0.00151001	38.1843
((platyphyllum;subnitens),riparium)	0.0522072	0.00144594	36.1059
((squarrosum;subnitens),tenellum)	0.0588648	0.00152502	38.5992
((subnitens;squarrosum),tenellum)	0.185531	0.00253087	73.3071
((squarrosum;subnitens),lindbergii)	0.0583138	0.00152107	38.3374
((subnitens;squarrosum),lindbergii)	0.186082	0.00253233	73.4824
((fuscum;subnitens),squarrosum)	0.0754287	0.00172158	43.8137
((platyphyllum;subnitens),squarrosum)	0.0548961	0.00147344	37.2572
((fuscum;subnitens),tenellum)	0.075143	0.00171971	43.6952
((subnitens;tenellum),fuscum)	0.114836	0.00205587	55.8576
((platyphyllum;subnitens),tenellum)	0.0512784	0.00143696	35.6854
((fuscum;subnitens),lindbergii)	0.075769	0.00172737	43.8639
((platyphyllum;subnitens),lindbergii)	0.0527025	0.0014551	36.2191
((fuscum;subnitens),platyphyllum)	0.076676	0.00172489	44.4527
((subnitens;fuscum),platyphyllum)	0.113303	0.00204271	55.467
((divinum;capillifolium),flexuosum)	0.109093	0.0019948	54.6885
((squarrosum;capillifolium),flexuosum)	0.057415	0.00145775	39.3861
((fuscum;capillifolium),flexuosum)	0.0556224	0.00145103	38.333
((platyphyllum;capillifolium),flexuosum)	0.0514227	0.00138231	37.2007
((capillifolium;divinum),riparium)	0.141777	0.00224922	63.034
((divinum;capillifolium),riparium)	0.10868	0.00201819	53.8503
((squarrosum;capillifolium),divinum)	0.0638252	0.00156411	40.806
((capillifolium;divinum),tenellum)	0.140779	0.00224678	62.6579
((divinum;capillifolium),tenellum)	0.109678	0.00202139	54.259
((capillifolium;divinum),lindbergii)	0.140978	0.00224405	62.823
((divinum;capillifolium),lindbergii)	0.109479	0.00202315	54.113
((fuscum;capillifolium),divinum)	0.0547847	0.00145559	37.6374
((platyphyllum;capillifolium),divinum)	0.0538743	0.00143888	37.4418
((squarrosum;capillifolium),riparium)	0.0564452	0.00148275	38.0679
((fuscum;capillifolium),riparium)	0.0551655	0.00146539	37.6457
((platyphyllum;capillifolium),riparium)	0.0513861	0.00141301	36.3664
((capillifolium;squarrosum),tenellum)	0.137747	0.00223005	61.7684
((squarrosum;capillifolium),tenellum)	0.0593235	0.00150981	39.292
((capillifolium;squarrosum),lindbergii)	0.138701	0.00223097	62.1708
((squarrosum;capillifolium),lindbergii)	0.0583689	0.00150529	38.7758
((fuscum;capillifolium),squarrosum)	0.0548474	0.00145825	37.6117
((platyphyllum;capillifolium),squarrosum)	0.0552886	0.00146065	37.852
((fuscum;capillifolium),tenellum)	0.0550204	0.0014608	37.6645
((platyphyllum;capillifolium),tenellum)	0.0521296	0.00142042	36.7002
((fuscum;capillifolium),lindbergii)	0.0552428	0.00146949	37.5932
((platyphyllum;capillifolium),lindbergii)	0.05315	0.00143865	36.9444
((capillifolium;fuscum),platyphyllum)	0.0457887	0.00134285	34.0981
((fuscum;capillifolium),platyphyllum)	0.0557022	0.00146892	37.9206
((riparium;flexuosum),divinum)	0.186533	0.0025114	74.2745
((tenellum;flexuosum),divinum)	0.0664881	0.00153908	43.2
((lindbergii;flexuosum),divinum)	0.06345	0.00153468	41.344
((flexuosum;riparium),squarrosum)	0.229601	0.00272122	84.3741
((riparium;flexuosum),squarrosum)	0.185975	0.00251626	73.9094
((tenellum;flexuosum),riparium)	0.0686814	0.00157455	43.6196
((flexuosum;riparium),lindbergii)	0.227346	0.00271606	83.7042
((riparium;flexuosum),lindbergii)	0.188231	0.0025309	74.3731
((flexuosum;riparium),fuscum)	0.229088	0.00271513	84.3745
((riparium;flexuosum),fuscum)	0.186488	0.00250844	74.3445
((flexuosum;riparium),platyphyllum)	0.228667	0.00271998	84.0696
((riparium;flexuosum),platyphyllum)	0.186909	0.00251819	74.2233
((tenellum;flexuosum),squarrosum)	0.0678107	0.00155617	43.5754
((lindbergii;flexuosum),squarrosum)	0.0640178	0.00155315	41.2182
((flexuosum;tenellum),lindbergii)	0.0824186	0.00180746	45.5992
((tenellum;flexuosum),lindbergii)	0.0664222	0.00154872	42.8885
((flexuosum;tenellum),fuscum)	0.0835406	0.00180927	46.1737
((tenellum;flexuosum),fuscum)	0.0653003	0.00152092	42.9346
((flexuosum;tenellum),platyphyllum)	0.0822318	0.00180404	45.5821
((tenellum;flexuosum),platyphyllum)	0.0666091	0.00154259	43.1801
((flexuosum;lindbergii),fuscum)	0.277416	0.00288311	96.2214
((flexuosum;lindbergii),platyphyllum)	0.275309	0.00288165	95.539
((lindbergii;flexuosum),platyphyllum)	0.0647913	0.00155922	41.5536
((squarrosum;divinum),riparium)	0.0649771	0.00159404	40.7625
((fuscum;divinum),riparium)	0.150236	0.00230704	65.1207
((platyphyllum;divinum),riparium)	0.07672	0.00172887	44.3758
((divinum;squarrosum),tenellum)	0.11418	0.00207466	55.0357
((squarrosum;divinum),tenellum)	0.0668569	0.00161407	41.4214
((divinum;squarrosum),lindbergii)	0.114935	0.00207535	55.381
((squarrosum;divinum),lindbergii)	0.0661021	0.00160732	41.1257
((platyphyllum;divinum),tenellum)	0.076465	0.00172755	44.2622
((platyphyllum;divinum),lindbergii)	0.0776852	0.00174111	44.6183
((tenellum;riparium),squarrosum)	0.217252	0.00269584	80.5878
((lindbergii;riparium),squarrosum)	0.066273	0.00161231	41.1043
((riparium;squarrosum),lindbergii)	0.234713	0.00277139	84.6913
((riparium;tenellum),lindbergii)	0.19049	0.00256875	74.1566
((tenellum;riparium),lindbergii)	0.213608	0.00268492	79.5584
((riparium;tenellum),fuscum)	0.189869	0.00255314	74.367
((tenellum;riparium),fuscum)	0.214228	0.00267707	80.0235
((riparium;tenellum),platyphyllum)	0.188981	0.00255635	73.926
((tenellum;riparium),platyphyllum)	0.215117	0.00268865	80.0094
((lindbergii;riparium),fuscum)	0.0644265	0.00158036	40.7671
((riparium;lindbergii),fuscum)	0.236559	0.00276891	85.4341
((lindbergii;riparium),platyphyllum)	0.0661131	0.001615	40.9369
((riparium;lindbergii),platyphyllum)	0.234873	0.00277165	84.741
((fuscum;squarrosum),tenellum)	0.146124	0.00228846	63.8525
((platyphyllum;squarrosum),tenellum)	0.0748476	0.00171573	43.6242
((fuscum;squarrosum),lindbergii)	0.147301	0.00229256	64.2516
((platyphyllum;squarrosum),lindbergii)	0.0768226	0.00173236	44.3455
((lindbergii;tenellum),fuscum)	0.0638063	0.00156681	40.7237
((tenellum;lindbergii),fuscum)	0.260298	0.00285848	91.0618
((lindbergii;tenellum),platyphyllum)	0.0646044	0.00159209	40.5783
((tenellum;lindbergii),platyphyllum)	0.2595	0.00286519	90.5698

## Sheet: Table_S9
	Table S9. The QuIBL analysis results
	The samples used in this analysis are listed in Table S1.
	Discordant topologies with significant non-ILS component are shown in bold; triplets, for which the outgroup supported by the most trees is not phylogenetically correct, are underlined
	C1, C2: The time (in coalescent units) since two sister species became isolated from the third species for a triplet topology under the ILS-only and the ILS+introgression distribution model, respectively;
	mixprop1, mixprop2: The inferred mixing proroptions for the ILS+introgression and the ILS-only distribution model, respectively;
	lambda2Dist, lambda1Dist: The scaling factor to convert the input branch length unit into coalescent units for the ILS+introgression and the ILS-only distribution model, respectively;
	BIC1Dist, BIC2Dist: The Bayesian Information Criterion scores for the ILS-only and ILS+introgression model, respectively;
	Count: The total number of trees supporting a triplet topology;
	BICdiff: 𝛥BIC
	totalIntroProp: Proportion of trees arising via introgression;
	isSig: Is the ILS+introgression model supported over the ILS-only model;
	IsMostCommon: Is the topology supported by the most trees phylogenetically correct.
	See the original publication (Edelman et al. 2019) for detailed information
No	The triplet analyzed	outgroup	C1	C2	mixprop1	mixprop2	lambda2Dist	lambda1Dist	BIC2Dist	BIC1Dist	Count	true_outgroup	BICdiff	totalIntroProp	isSig	IsMostCommon	Pair
1	capillifolium_divinum_fuscum	capillifolium	0	4.09197	0.83104	0.16896	0.00178862	0.00296893	-2732.76	-2751.13	286	divinum	18.3719	0.0151244	FALSE	1	divinum_fuscum
2	capillifolium_divinum_fuscum	divinum	0	2.02785	0.364605	0.635395	0.00292182	0.00554729	-22229	-21870.4	2608	divinum	-358.602	0.518657	TRUE	1	capillifolium_fuscum
3	capillifolium_divinum_fuscum	fuscum	0	3.59069	0.786685	0.213315	0.00159926	0.00274765	-2915.24	-2942.29	301	divinum	27.0538	0.0200963	FALSE	1	capillifolium_divinum
4	capillifolium_divinum_subnitens	capillifolium	0	4.1215	0.852394	0.147606	0.00176225	0.0026808	-3922.49	-3941.16	401	divinum	18.6711	0.0185258	FALSE	1	divinum_subnitens
5	capillifolium_divinum_subnitens	divinum	0	2.07493	0.462547	0.537453	0.00262437	0.00469184	-20832.3	-20728.8	2377	divinum	-103.426	0.399851	TRUE	1	capillifolium_subnitens
6	capillifolium_divinum_subnitens	subnitens	0	3.97904	0.874819	0.125181	0.00179583	0.00268675	-4071.2	-4096.77	417	divinum	25.5638	0.0163381	FALSE	1	capillifolium_divinum
7	capillifolium_divinum_fimbriatum	capillifolium	0	3.84078	0.863562	0.136438	0.00183906	0.00279474	-5508.36	-5547.12	569	divinum	38.7522	0.0242983	FALSE	1	divinum_fimbriatum
8	capillifolium_divinum_fimbriatum	divinum	0	2.05483	0.605962	0.394038	0.00229811	0.00369455	-19152.5	-19260.9	2094	divinum	108.438	0.258252	FALSE	1	capillifolium_fimbriatum
9	capillifolium_divinum_fimbriatum	fimbriatum	0	5.43199	0.915971	0.0840289	0.00203021	0.00292394	-5146.85	-5137.98	532	divinum	-8.87743	0.0139917	FALSE	1	capillifolium_divinum
10	capillifolium_divinum_compactum	capillifolium	0	3.32022	0.842928	0.157072	0.00199504	0.0030054	-12972.5	-13088	1362	capillifolium	115.501	0.0669586	FALSE	1	divinum_compactum
11	capillifolium_divinum_compactum	divinum	0	4.84899	0.903482	0.0965184	0.00162285	0.00237051	-9257.45	-9265.24	919	capillifolium	7.78552	0.0277623	FALSE	1	capillifolium_compactum
12	capillifolium_divinum_compactum	compactum	0	4.78618	0.900034	0.0999656	0.0017528	0.00255926	-9065.86	-9074.76	914	capillifolium	8.89669	0.0285973	FALSE	1	capillifolium_divinum
13	capillifolium_divinum_flexuosum	capillifolium	0	3.17093	0.8058	0.1942	0.00200279	0.0031108	-12007.7	-12125.5	1271	flexuosum	117.831	0.0772544	FALSE	0	divinum_flexuosum
14	capillifolium_divinum_flexuosum	divinum	0	4.60033	0.897835	0.102165	0.00191744	0.002772	-6747.44	-6768.48	693	flexuosum	21.0483	0.0221598	FALSE	1	capillifolium_flexuosum
15	capillifolium_divinum_flexuosum	flexuosum	0	4.02835	0.836646	0.163354	0.00220811	0.0036014	-11334.9	-11383.2	1231	flexuosum	48.2848	0.0629388	FALSE	0	capillifolium_divinum
16	capillifolium_divinum_tenellum	capillifolium	0	3.18975	0.802533	0.197467	0.00199678	0.00314098	-12035.3	-12148.6	1276	tenellum	113.28	0.0788631	FALSE	0	divinum_tenellum
17	capillifolium_divinum_tenellum	divinum	0	4.67994	0.895414	0.104586	0.0018961	0.00275601	-6770.71	-6786.29	694	tenellum	15.5853	0.0227175	FALSE	1	capillifolium_tenellum
18	capillifolium_divinum_tenellum	tenellum	0	3.79353	0.842855	0.157145	0.00222862	0.0035366	-11301.1	-11372.1	1225	tenellum	70.9829	0.0602511	FALSE	0	capillifolium_divinum
19	capillifolium_divinum_lindbergii	capillifolium	0	3.40333	0.822842	0.177158	0.00194303	0.00301878	-12649.1	-12758.9	1329	lindbergii	109.863	0.0736912	FALSE	0	divinum_lindbergii
20	capillifolium_divinum_lindbergii	divinum	0	4.21947	0.895153	0.104847	0.00179968	0.00256147	-8286.94	-8328.18	839	lindbergii	41.2411	0.0275326	FALSE	1	capillifolium_lindbergii
21	capillifolium_divinum_lindbergii	lindbergii	0	4.12565	0.888511	0.111489	0.00176597	0.00251281	-10178.9	-10235	1027	lindbergii	56.1002	0.0358371	FALSE	0	capillifolium_divinum
22	capillifolium_divinum_riparium	capillifolium	0	2.97619	0.788898	0.211102	0.00196465	0.00306566	-12040.7	-12162.7	1271	riparium	121.996	0.0839784	FALSE	0	divinum_riparium
23	capillifolium_divinum_riparium	divinum	0	4.58507	0.89936	0.10064	0.00185292	0.00265751	-7508.47	-7526.96	764	riparium	18.487	0.0240653	FALSE	1	capillifolium_riparium
24	capillifolium_divinum_riparium	riparium	0	3.56839	0.849114	0.150886	0.00188468	0.00288176	-11158.4	-11243.4	1160	riparium	85.0504	0.0547818	FALSE	0	capillifolium_divinum
25	capillifolium_divinum_squarrosum	capillifolium	0	3.81934	0.84774	0.15226	0.00185789	0.00289871	-11740.8	-11811	1220	divinum	70.1766	0.0581399	FALSE	0	divinum_squarrosum
26	capillifolium_divinum_squarrosum	divinum	0	3.71599	0.87576	0.12424	0.00179467	0.00258692	-10782.1	-10859.4	1096	divinum	77.2561	0.0426188	FALSE	0	capillifolium_squarrosum
27	capillifolium_divinum_squarrosum	squarrosum	0	3.86029	0.888263	0.111737	0.00170589	0.0024277	-8754.7	-8819.8	879	divinum	65.0995	0.0307408	FALSE	1	capillifolium_divinum
28	capillifolium_divinum_platyphyllum	capillifolium	0	4.08004	0.836194	0.163806	0.00158709	0.00260187	-6863.41	-6895.88	697	divinum	32.4645	0.0357348	FALSE	1	divinum_platyphyllum
29	capillifolium_divinum_platyphyllum	divinum	0	2.63593	0.765331	0.234669	0.00203299	0.00311125	-12835.8	-12974.6	1360	divinum	138.779	0.0998903	FALSE	1	capillifolium_platyphyllum
30	capillifolium_divinum_platyphyllum	platyphyllum	0	3.64961	0.723133	0.276867	0.00284855	0.00537913	-9564.57	-9609.58	1138	divinum	45.0108	0.0986148	FALSE	1	capillifolium_divinum
31	capillifolium_fuscum_subnitens	capillifolium	0	3.92952	0.877565	0.122435	0.00180106	0.0026256	-7084.25	-7130.31	722	subnitens	46.0567	0.0276675	FALSE	1	fuscum_subnitens
32	capillifolium_fuscum_subnitens	fuscum	0	4.39047	0.859768	0.140232	0.00148199	0.002352	-7291.26	-7309.42	724	subnitens	18.1591	0.0317772	FALSE	1	capillifolium_subnitens
33	capillifolium_fuscum_subnitens	subnitens	0	2.57086	0.759279	0.240721	0.00197853	0.00303659	-16602.2	-16772.5	1749	subnitens	170.27	0.131775	FALSE	1	capillifolium_fuscum
34	capillifolium_fuscum_fimbriatum	capillifolium	0	3.56365	0.806812	0.193188	0.00163347	0.00270852	-4582.99	-4620.34	471	fimbriatum	37.3528	0.0284794	FALSE	1	fuscum_fimbriatum
35	capillifolium_fuscum_fimbriatum	fuscum	0	4.5046	0.884797	0.115203	0.00178603	0.00270072	-4822.99	-4839.24	493	fimbriatum	16.2476	0.0177762	FALSE	1	capillifolium_fimbriatum
36	capillifolium_fuscum_fimbriatum	fimbriatum	0	1.84568	0.562514	0.437486	0.0024652	0.00394034	-20191.5	-20234.1	2231	fimbriatum	42.6029	0.305487	FALSE	1	capillifolium_fuscum
37	capillifolium_fuscum_compactum	capillifolium	0	4.80786	0.861779	0.138221	0.00182806	0.00293431	-2743.24	-2748.18	285	compactum	4.94112	0.0123296	FALSE	1	fuscum_compactum
38	capillifolium_fuscum_compactum	fuscum	0	4.32397	0.794927	0.205073	0.00146399	0.00262857	-2810.75	-2820.78	286	compactum	10.0288	0.0183571	FALSE	1	capillifolium_compactum
39	capillifolium_fuscum_compactum	compactum	0	1.98593	0.350434	0.649566	0.00292489	0.005546	-22396.5	-22005.8	2624	compactum	-390.693	0.533478	TRUE	1	capillifolium_fuscum
40	capillifolium_fuscum_flexuosum	capillifolium	0	3.96706	0.805637	0.194363	0.00178052	0.0030075	-2398.16	-2417.02	252	flexuosum	18.8581	0.0153301	FALSE	1	fuscum_flexuosum
41	capillifolium_fuscum_flexuosum	fuscum	0	3.51744	0.814794	0.185206	0.00163256	0.00267288	-2703.89	-2732.45	278	flexuosum	28.5565	0.0161149	FALSE	1	capillifolium_flexuosum
42	capillifolium_fuscum_flexuosum	flexuosum	0	1.93909	0.42655	0.57345	0.00355648	0.00633984	-21837.9	-21636.7	2665	flexuosum	-201.216	0.478324	TRUE	1	capillifolium_fuscum
43	capillifolium_fuscum_tenellum	capillifolium	0	4.4979	0.85145	0.14855	0.00188147	0.00306268	-2386.96	-2398.28	251	tenellum	11.3243	0.0116701	FALSE	1	fuscum_tenellum
44	capillifolium_fuscum_tenellum	fuscum	0	3.68747	0.794861	0.205139	0.00155728	0.00266876	-2786.49	-2812.1	286	tenellum	25.6066	0.0183629	FALSE	1	capillifolium_tenellum
45	capillifolium_fuscum_tenellum	tenellum	0	1.94429	0.413736	0.586264	0.00351584	0.00632927	-21819	-21588.7	2658	tenellum	-230.298	0.487728	TRUE	1	capillifolium_fuscum
46	capillifolium_fuscum_lindbergii	capillifolium	0	3.74397	0.848197	0.151803	0.00181396	0.00280991	-2720.41	-2743.64	282	lindbergii	23.2266	0.0133986	FALSE	1	fuscum_lindbergii
47	capillifolium_fuscum_lindbergii	fuscum	0	3.71041	0.802716	0.197284	0.00154765	0.00259591	-2932.45	-2956.68	299	lindbergii	24.232	0.0184626	FALSE	1	capillifolium_lindbergii
48	capillifolium_fuscum_lindbergii	lindbergii	0	2.05258	0.366711	0.633289	0.0029712	0.0056802	-22156.4	-21796.9	2614	lindbergii	-359.472	0.518128	TRUE	1	capillifolium_fuscum
49	capillifolium_fuscum_riparium	capillifolium	0	3.92147	0.822603	0.177397	0.00180476	0.00299791	-2495.9	-2514.79	262	riparium	18.8832	0.0145471	FALSE	1	fuscum_riparium
50	capillifolium_fuscum_riparium	fuscum	0	3.66372	0.828958	0.171042	0.00156738	0.0025218	-2847.76	-2874.38	289	riparium	26.6166	0.0154714	FALSE	1	capillifolium_riparium
51	capillifolium_fuscum_riparium	riparium	0	2.00231	0.383135	0.616865	0.00316609	0.00593101	-22135.8	-21818.7	2644	riparium	-317.14	0.510482	TRUE	1	capillifolium_fuscum
52	capillifolium_fuscum_squarrosum	capillifolium	0	4.27898	0.831973	0.168027	0.00191238	0.00317984	-2763.91	-2778.36	293	squarrosum	14.4545	0.0154091	FALSE	1	fuscum_squarrosum
53	capillifolium_fuscum_squarrosum	fuscum	0	4.10653	0.824344	0.175656	0.00139836	0.00235554	-3119.15	-3135.97	311	squarrosum	16.8207	0.0170983	FALSE	1	capillifolium_squarrosum
54	capillifolium_fuscum_squarrosum	squarrosum	0	2.08141	0.384935	0.615065	0.00277848	0.00527655	-22287.3	-21987.1	2591	squarrosum	-300.232	0.498789	TRUE	1	capillifolium_fuscum
55	capillifolium_fuscum_platyphyllum	capillifolium	0	4.26316	0.855667	0.144333	0.00188368	0.00301346	-2716.7	-2733.01	285	platyphyllum	16.3062	0.0128748	FALSE	1	fuscum_platyphyllum
56	capillifolium_fuscum_platyphyllum	fuscum	0	4.13975	0.858821	0.141179	0.00161123	0.00245074	-3088.42	-3111.33	311	platyphyllum	22.9062	0.0137423	FALSE	1	capillifolium_platyphyllum
57	capillifolium_fuscum_platyphyllum	platyphyllum	0	2.15404	0.636267	0.363733	0.00392899	0.0062688	-20978.3	-21159.3	2599	platyphyllum	181.025	0.295882	FALSE	1	capillifolium_fuscum
58	capillifolium_subnitens_fimbriatum	capillifolium	0	3.60461	0.835186	0.164814	0.00171936	0.00260898	-7157.16	-7218.65	730	fimbriatum	61.4857	0.037657	FALSE	1	subnitens_fimbriatum
59	capillifolium_subnitens_fimbriatum	subnitens	0	4.1035	0.891639	0.108361	0.00180378	0.00257059	-7159.3	-7200.59	726	fimbriatum	41.2921	0.0246229	FALSE	1	capillifolium_fimbriatum
60	capillifolium_subnitens_fimbriatum	fimbriatum	0	2.48278	0.709267	0.290733	0.00207487	0.00328782	-16239.1	-16400.1	1739	fimbriatum	160.973	0.158243	FALSE	1	capillifolium_subnitens
61	capillifolium_subnitens_compactum	capillifolium	0	4.29731	0.861545	0.138455	0.00169334	0.00263702	-4153.97	-4171.59	423	compactum	17.6211	0.0183307	FALSE	1	subnitens_compactum
62	capillifolium_subnitens_compactum	subnitens	0	4.33615	0.850274	0.149726	0.00162164	0.00261819	-3925.14	-3940.34	399	compactum	15.1983	0.0186982	FALSE	1	capillifolium_compactum
63	capillifolium_subnitens_compactum	compactum	0	1.83373	0.434219	0.565781	0.00274271	0.00473554	-20806	-20649.9	2373	compactum	-156.055	0.420218	TRUE	1	capillifolium_subnitens
64	capillifolium_subnitens_flexuosum	capillifolium	0	4.16097	0.847846	0.152154	0.00170498	0.00270029	-3864.13	-3886.22	396	flexuosum	22.09	0.0188585	FALSE	1	subnitens_flexuosum
65	capillifolium_subnitens_flexuosum	subnitens	0	3.89394	0.872268	0.127732	0.0019178	0.00289934	-3444.49	-3471.59	359	flexuosum	27.091	0.0143523	FALSE	1	capillifolium_flexuosum
66	capillifolium_subnitens_flexuosum	flexuosum	0	2.08113	0.549742	0.450258	0.00329923	0.00556775	-20401.2	-20443.1	2440	flexuosum	41.8868	0.343859	FALSE	1	capillifolium_subnitens
67	capillifolium_subnitens_tenellum	capillifolium	0	4.13576	0.845849	0.154151	0.00174797	0.00279676	-3819.72	-3838.91	394	tenellum	19.1877	0.0190095	FALSE	1	subnitens_tenellum
68	capillifolium_subnitens_tenellum	subnitens	0	3.95496	0.866365	0.133635	0.00188821	0.00289731	-3465.81	-3491.46	361	tenellum	25.6461	0.0150993	FALSE	1	capillifolium_tenellum
69	capillifolium_subnitens_tenellum	tenellum	0	2.11235	0.546358	0.453642	0.00325047	0.00553185	-20437	-20474.7	2440	tenellum	37.707	0.346444	FALSE	1	capillifolium_subnitens
70	capillifolium_subnitens_lindbergii	capillifolium	0	4.1354	0.863541	0.136459	0.00178485	0.0027634	-3878.37	-3897.26	399	lindbergii	18.8969	0.0170413	FALSE	1	subnitens_lindbergii
71	capillifolium_subnitens_lindbergii	subnitens	0	3.98037	0.866855	0.133145	0.00172523	0.0026221	-4079.14	-4107.19	416	lindbergii	28.0521	0.017336	FALSE	1	capillifolium_lindbergii
72	capillifolium_subnitens_lindbergii	lindbergii	0	2.12774	0.467708	0.532292	0.0026912	0.00485483	-20685.6	-20592.5	2380	lindbergii	-93.1654	0.396511	TRUE	1	capillifolium_subnitens
73	capillifolium_subnitens_riparium	capillifolium	0	4.12015	0.849643	0.150357	0.00176615	0.0028052	-3895.76	-3914.53	402	riparium	18.7693	0.0189181	FALSE	1	subnitens_riparium
74	capillifolium_subnitens_riparium	subnitens	0	3.77609	0.855837	0.144163	0.00180809	0.00270426	-3715.4	-3747.53	382	riparium	32.1316	0.0172364	FALSE	1	capillifolium_riparium
75	capillifolium_subnitens_riparium	riparium	0	2.1279	0.490764	0.509236	0.00288069	0.00513383	-20651.8	-20591.3	2411	riparium	-60.4204	0.384278	TRUE	1	capillifolium_subnitens
76	capillifolium_subnitens_squarrosum	capillifolium	0	4.54926	0.873905	0.126095	0.0017155	0.00266327	-4379.09	-4389.85	446	squarrosum	10.7669	0.017602	FALSE	1	subnitens_squarrosum
77	capillifolium_subnitens_squarrosum	subnitens	0	4.51016	0.848529	0.151471	0.00150601	0.00248209	-4152.86	-4162.85	417	squarrosum	9.98789	0.0197695	FALSE	1	capillifolium_squarrosum
78	capillifolium_subnitens_squarrosum	squarrosum	0	2.16178	0.507079	0.492921	0.00250198	0.00444504	-20620.8	-20588.3	2332	squarrosum	-32.4715	0.359779	TRUE	1	capillifolium_subnitens
79	capillifolium_subnitens_platyphyllum	capillifolium	0	4.11704	0.860448	0.139552	0.00173361	0.00269896	-4414.39	-4436.95	452	platyphyllum	22.5529	0.0197426	FALSE	1	subnitens_platyphyllum
80	capillifolium_subnitens_platyphyllum	subnitens	0	3.89118	0.887454	0.112546	0.00181439	0.00264804	-4304	-4335.78	440	platyphyllum	31.7793	0.0154993	FALSE	1	capillifolium_platyphyllum
81	capillifolium_subnitens_platyphyllum	platyphyllum	0	2.91759	0.767294	0.232706	0.00357708	0.00568276	-18990.8	-19200.7	2303	platyphyllum	209.981	0.167738	FALSE	1	capillifolium_subnitens
82	capillifolium_fimbriatum_compactum	capillifolium	0	3.84388	0.848417	0.151583	0.00175218	0.00277631	-5595.94	-5632.81	577	compactum	36.8741	0.027375	FALSE	1	fimbriatum_compactum
83	capillifolium_fimbriatum_compactum	fimbriatum	0	4.37988	0.880998	0.119002	0.00191911	0.0028644	-4998.09	-5023.94	518	compactum	25.8531	0.0192936	FALSE	1	capillifolium_compactum
84	capillifolium_fimbriatum_compactum	compactum	0	1.9546	0.570553	0.429447	0.00231642	0.00372632	-19200.3	-19280.2	2100	compactum	79.8942	0.282265	FALSE	1	capillifolium_fimbriatum
85	capillifolium_fimbriatum_flexuosum	capillifolium	0	3.87388	0.834681	0.165319	0.0018077	0.00292856	-5247.3	-5281.26	547	flexuosum	33.9641	0.0283034	FALSE	1	fimbriatum_flexuosum
86	capillifolium_fimbriatum_flexuosum	fimbriatum	0	6.17623	0.926436	0.073564	0.00212033	0.00301548	-4447.76	-4423.15	461	flexuosum	-24.6082	0.0106144	TRUE	1	capillifolium_flexuosum
87	capillifolium_fimbriatum_flexuosum	flexuosum	0	2.36024	0.690179	0.309821	0.00290593	0.00461056	-18959.6	-19147.8	2187	flexuosum	188.21	0.212075	FALSE	1	capillifolium_fimbriatum
88	capillifolium_fimbriatum_tenellum	capillifolium	0	3.87422	0.831583	0.168417	0.00179394	0.00290388	-5236.86	-5271.16	545	tenellum	34.3055	0.0287285	FALSE	1	fimbriatum_tenellum
89	capillifolium_fimbriatum_tenellum	fimbriatum	0	4.88291	0.895058	0.104942	0.00207194	0.00304849	-4425.08	-4432.28	463	tenellum	7.20039	0.0152076	FALSE	1	capillifolium_tenellum
90	capillifolium_fimbriatum_tenellum	tenellum	0	2.30456	0.681527	0.318473	0.00288031	0.00457794	-19005.9	-19178.9	2187	tenellum	173.005	0.217997	FALSE	1	capillifolium_fimbriatum
91	capillifolium_fimbriatum_lindbergii	capillifolium	0	3.92426	0.85107	0.14893	0.00175323	0.00273635	-5487.37	-5522.14	564	lindbergii	34.7709	0.0262899	FALSE	1	fimbriatum_lindbergii
92	capillifolium_fimbriatum_lindbergii	fimbriatum	0	4.72645	0.888416	0.111584	0.00191681	0.00279134	-5104.78	-5119.03	525	lindbergii	14.2572	0.0183354	FALSE	1	capillifolium_lindbergii
93	capillifolium_fimbriatum_lindbergii	lindbergii	0	2.08995	0.580108	0.419892	0.00229712	0.00383565	-19153.4	-19213.5	2106	lindbergii	60.0746	0.276774	FALSE	1	capillifolium_fimbriatum
94	capillifolium_fimbriatum_riparium	capillifolium	0	4.17202	0.863124	0.136876	0.00182204	0.00282766	-5352.23	-5378.03	553	riparium	25.7983	0.0236908	FALSE	1	fimbriatum_riparium
95	capillifolium_fimbriatum_riparium	fimbriatum	0	5.80181	0.919311	0.0806893	0.00197483	0.00280871	-4940.28	-4927.3	506	riparium	-12.9726	0.012779	TRUE	1	capillifolium_riparium
96	capillifolium_fimbriatum_riparium	riparium	0	2.2576	0.612469	0.387531	0.00249827	0.00417348	-19017.5	-19126.6	2136	riparium	109.111	0.259082	FALSE	1	capillifolium_fimbriatum
97	capillifolium_fimbriatum_squarrosum	capillifolium	0	4.20358	0.872591	0.127409	0.0017898	0.00272651	-5988.99	-6016.59	614	squarrosum	27.6008	0.0244848	FALSE	1	fimbriatum_squarrosum
98	capillifolium_fimbriatum_squarrosum	fimbriatum	0	4.27669	0.88679	0.11321	0.00177009	0.00262864	-5718.54	-5745.29	582	squarrosum	26.7519	0.0206223	FALSE	1	capillifolium_squarrosum
99	capillifolium_fimbriatum_squarrosum	squarrosum	0	2.10255	0.64922	0.35078	0.00221497	0.00350645	-18472.6	-18595.7	1999	squarrosum	123.056	0.219471	FALSE	1	capillifolium_fimbriatum
100	capillifolium_fimbriatum_platyphyllum	capillifolium	0	3.94975	0.859397	0.140603	0.00169209	0.0026295	-6135.06	-6169.76	625	platyphyllum	34.7078	0.0275046	FALSE	1	fimbriatum_platyphyllum
101	capillifolium_fimbriatum_platyphyllum	fimbriatum	0	4.96043	0.899758	0.100242	0.00169396	0.00250684	-6296.83	-6299.31	632	platyphyllum	2.47953	0.0198288	FALSE	1	capillifolium_platyphyllum
102	capillifolium_fimbriatum_platyphyllum	platyphyllum	0	3.86352	0.835033	0.164967	0.00312629	0.0049821	-16566.5	-16666.6	1938	platyphyllum	100.101	0.100064	FALSE	1	capillifolium_fimbriatum
103	capillifolium_compactum_flexuosum	capillifolium	0	3.46878	0.832009	0.167991	0.00204416	0.00307763	-11141.9	-11234.4	1175	flexuosum	92.459	0.0617806	FALSE	1	compactum_flexuosum
104	capillifolium_compactum_flexuosum	compactum	0	4.5889	0.901018	0.0989819	0.00203143	0.00287778	-7312.95	-7337.38	757	flexuosum	24.4292	0.023452	FALSE	1	capillifolium_flexuosum
105	capillifolium_compactum_flexuosum	flexuosum	0	4.00106	0.84609	0.15391	0.00226787	0.00358682	-11638.8	-11689.5	1263	flexuosum	50.6895	0.0608413	FALSE	1	capillifolium_compactum
106	capillifolium_compactum_tenellum	capillifolium	0	3.35437	0.815276	0.184724	0.00197804	0.00307786	-11246.6	-11349	1187	tenellum	102.378	0.0686282	FALSE	1	compactum_tenellum
107	capillifolium_compactum_tenellum	compactum	0	5.06169	0.908662	0.0913379	0.0020505	0.00286504	-7231.13	-7237.3	746	tenellum	6.17208	0.0213265	FALSE	1	capillifolium_tenellum
108	capillifolium_compactum_tenellum	tenellum	0	3.72853	0.842493	0.157507	0.00223581	0.00348362	-11673.1	-11753.9	1262	tenellum	80.8023	0.062214	FALSE	1	capillifolium_compactum
109	capillifolium_compactum_lindbergii	capillifolium	0	3.62095	0.844302	0.155698	0.0019615	0.00298941	-11887.2	-11976.4	1245	lindbergii	89.2767	0.060671	FALSE	0	compactum_lindbergii
110	capillifolium_compactum_lindbergii	compactum	0	4.17925	0.882496	0.117504	0.0018064	0.00264112	-8633.81	-8681.55	880	lindbergii	47.7408	0.0323643	FALSE	1	capillifolium_lindbergii
111	capillifolium_compactum_lindbergii	lindbergii	0	2.75139	0.832718	0.167282	0.0016705	0.00242533	-10632.1	-10739.7	1070	lindbergii	107.511	0.0560224	FALSE	0	capillifolium_compactum
112	capillifolium_compactum_riparium	capillifolium	0	3.40183	0.826293	0.173707	0.00195915	0.00300967	-11349.1	-11450.2	1192	riparium	101.119	0.064807	FALSE	1	compactum_riparium
113	capillifolium_compactum_riparium	compactum	0	4.45404	0.901945	0.0980547	0.00197441	0.00282951	-7814.61	-7839.96	806	riparium	25.3485	0.0247362	FALSE	1	capillifolium_riparium
114	capillifolium_compactum_riparium	riparium	0	3.34229	0.831777	0.168223	0.00192148	0.00286753	-11505.9	-11614.1	1197	riparium	108.181	0.0630243	FALSE	1	capillifolium_compactum
115	capillifolium_compactum_squarrosum	capillifolium	0	3.87842	0.8331	0.1669	0.00176256	0.00282905	-11265.2	-11325.2	1164	compactum	59.9788	0.0608049	FALSE	0	compactum_squarrosum
116	capillifolium_compactum_squarrosum	compactum	0	3.62767	0.869868	0.130132	0.00193223	0.00278103	-10760.1	-10847.3	1111	compactum	87.1886	0.0452509	FALSE	0	capillifolium_squarrosum
117	capillifolium_compactum_squarrosum	squarrosum	0	4.98545	0.907237	0.0927634	0.00170283	0.00242147	-9229.27	-9236.19	920	compactum	6.92752	0.0267112	FALSE	1	capillifolium_compactum
118	capillifolium_compactum_platyphyllum	capillifolium	0	3.84711	0.817067	0.182933	0.00163484	0.00273318	-6660.97	-6699.8	684	compactum	38.8338	0.0391631	FALSE	1	compactum_platyphyllum
119	capillifolium_compactum_platyphyllum	compactum	0	2.1685	0.713153	0.286847	0.00204566	0.00311448	-12895.5	-13010	1364	compactum	114.443	0.12246	FALSE	1	capillifolium_platyphyllum
120	capillifolium_compactum_platyphyllum	platyphyllum	0	3.81403	0.724507	0.275493	0.00272266	0.00521154	-9729.55	-9758.24	1147	compactum	28.6899	0.0989017	FALSE	1	capillifolium_compactum
121	capillifolium_flexuosum_tenellum	capillifolium	0	1.93713	0.188848	0.811152	0.00385746	0.00788064	-23046.4	-22006.7	2864	capillifolium	-1039.64	0.727117	TRUE	1	flexuosum_tenellum
122	capillifolium_flexuosum_tenellum	flexuosum	0	3.1216	0.825567	0.174433	0.00246195	0.00374882	-1602.43	-1627.55	178	capillifolium	25.1171	0.009718	FALSE	1	capillifolium_tenellum
123	capillifolium_flexuosum_tenellum	tenellum	0	4.97759	0.797719	0.202281	0.0019919	0.00375578	-1397.38	-1397.81	153	capillifolium	0.430308	0.00968671	FALSE	1	capillifolium_flexuosum
124	capillifolium_flexuosum_lindbergii	capillifolium	0	2.56785	0.704022	0.295978	0.00221787	0.00362584	-15259.1	-15403.8	1668	capillifolium	144.661	0.15452	FALSE	1	flexuosum_lindbergii
125	capillifolium_flexuosum_lindbergii	flexuosum	0	4.11662	0.829862	0.170138	0.00213915	0.0035084	-9085.56	-9121.5	981	capillifolium	35.9448	0.0522395	FALSE	1	capillifolium_lindbergii
126	capillifolium_flexuosum_lindbergii	lindbergii	0	6.84349	0.924712	0.0752877	0.00169818	0.00249266	-5505.21	-5447.59	546	capillifolium	-57.6265	0.0128661	TRUE	1	capillifolium_flexuosum
127	capillifolium_flexuosum_riparium	capillifolium	0	2.07185	0.529243	0.470757	0.00263996	0.00452978	-19316.6	-19321.9	2198	capillifolium	5.24191	0.323857	FALSE	1	flexuosum_riparium
128	capillifolium_flexuosum_riparium	flexuosum	0	4.02544	0.802043	0.197957	0.00210991	0.00364999	-5697.41	-5722.95	621	capillifolium	25.5453	0.0384762	FALSE	1	capillifolium_riparium
129	capillifolium_flexuosum_riparium	riparium	0	7.26105	0.923174	0.0768258	0.00187593	0.0028373	-3704.52	-3652.48	376	capillifolium	-52.0445	0.00904116	TRUE	1	capillifolium_flexuosum
130	capillifolium_flexuosum_squarrosum	capillifolium	0	3.42497	0.81072	0.18928	0.00198828	0.00316836	-11770.8	-11869.7	1249	flexuosum	98.9379	0.0739941	FALSE	1	flexuosum_squarrosum
131	capillifolium_flexuosum_squarrosum	flexuosum	0	3.41355	0.806527	0.193473	0.00224965	0.00364759	-12000.1	-12099.1	1312	flexuosum	99.0648	0.0794481	FALSE	1	capillifolium_squarrosum
132	capillifolium_flexuosum_squarrosum	squarrosum	0	5.03076	0.90584	0.09416	0.00169914	0.00247951	-6332.45	-6333.16	634	flexuosum	0.713745	0.0186846	FALSE	1	capillifolium_flexuosum
133	capillifolium_flexuosum_platyphyllum	capillifolium	0	3.72904	0.853353	0.146647	0.00191453	0.0029654	-6059.48	-6106.25	634	flexuosum	46.7695	0.0290999	FALSE	1	flexuosum_platyphyllum
134	capillifolium_flexuosum_platyphyllum	flexuosum	0	3.0898	0.792949	0.207051	0.00262823	0.00416797	-13542.8	-13675.6	1527	flexuosum	132.773	0.0989568	FALSE	1	capillifolium_platyphyllum
135	capillifolium_flexuosum_platyphyllum	platyphyllum	0	3.51543	0.692916	0.307084	0.00287157	0.0055535	-8623.33	-8664.86	1034	flexuosum	41.527	0.099382	FALSE	1	capillifolium_flexuosum
136	capillifolium_tenellum_lindbergii	capillifolium	0	2.5748	0.711498	0.288502	0.00224196	0.00363781	-15299.9	-15448.2	1674	capillifolium	148.319	0.151159	FALSE	1	tenellum_lindbergii
137	capillifolium_tenellum_lindbergii	tenellum	0	3.79618	0.847047	0.152953	0.00219759	0.00340361	-9052.83	-9115.44	974	capillifolium	62.6168	0.046628	FALSE	1	capillifolium_lindbergii
138	capillifolium_tenellum_lindbergii	lindbergii	0	6.07937	0.91374	0.0862595	0.00164714	0.002426	-5520.39	-5487.23	547	capillifolium	-33.1588	0.0147681	TRUE	1	capillifolium_tenellum
139	capillifolium_tenellum_riparium	capillifolium	0	2.03882	0.528123	0.471877	0.00268273	0.00457753	-19335.1	-19337.2	2205	capillifolium	2.11159	0.325661	FALSE	1	tenellum_riparium
140	capillifolium_tenellum_riparium	tenellum	0	3.35674	0.833376	0.166624	0.00230804	0.0035719	-5527.03	-5582.99	603	capillifolium	55.9609	0.0314474	FALSE	1	capillifolium_riparium
141	capillifolium_tenellum_riparium	riparium	0	6.73192	0.922478	0.0775215	0.00182761	0.00270463	-3833.94	-3796.54	387	capillifolium	-37.4025	0.00938993	TRUE	1	capillifolium_tenellum
142	capillifolium_tenellum_squarrosum	capillifolium	0	3.59253	0.823844	0.176156	0.00204469	0.0032113	-11751.6	-11845.6	1250	tenellum	93.9971	0.0689186	FALSE	1	tenellum_squarrosum
143	capillifolium_tenellum_squarrosum	tenellum	0	3.22481	0.795142	0.204858	0.0021831	0.00354028	-12074.1	-12186.8	1313	tenellum	112.633	0.0841872	FALSE	1	capillifolium_squarrosum
144	capillifolium_tenellum_squarrosum	squarrosum	0	4.80108	0.90358	0.0964196	0.00167014	0.00241679	-6338.45	-6345.55	632	tenellum	7.09926	0.0190727	FALSE	1	capillifolium_tenellum
145	capillifolium_tenellum_platyphyllum	capillifolium	0	3.83922	0.842021	0.157979	0.00181543	0.0028907	-6096.97	-6138.6	634	tenellum	41.6283	0.0313486	FALSE	1	tenellum_platyphyllum
146	capillifolium_tenellum_platyphyllum	tenellum	0	2.91034	0.775141	0.224859	0.00259724	0.0041156	-13536.5	-13678.3	1523	tenellum	141.739	0.107186	FALSE	1	capillifolium_platyphyllum
147	capillifolium_tenellum_platyphyllum	platyphyllum	0	3.62243	0.690231	0.309769	0.00281828	0.00552846	-8677.92	-8707.78	1038	tenellum	29.8619	0.100639	FALSE	1	capillifolium_tenellum
148	capillifolium_lindbergii_riparium	capillifolium	0	2.92756	0.750439	0.249561	0.00214904	0.00346877	-15944.2	-16101.8	1727	capillifolium	157.632	0.134895	FALSE	1	lindbergii_riparium
149	capillifolium_lindbergii_riparium	lindbergii	0	5.74861	0.925921	0.0740793	0.00178563	0.00244175	-6023.88	-6011.65	600	capillifolium	-12.2297	0.0139116	TRUE	1	capillifolium_riparium
150	capillifolium_lindbergii_riparium	riparium	0	3.14497	0.844908	0.155092	0.00181765	0.00270274	-8443.98	-8523.05	868	capillifolium	79.0706	0.0421346	FALSE	1	capillifolium_lindbergii
151	capillifolium_lindbergii_squarrosum	capillifolium	0	3.23759	0.808693	0.191307	0.00196102	0.00306682	-12068.4	-12180.8	1273	lindbergii	112.458	0.0762236	FALSE	0	lindbergii_squarrosum
152	capillifolium_lindbergii_squarrosum	lindbergii	0	3.27868	0.815976	0.184024	0.00170768	0.00260612	-11180.1	-11288.6	1141	lindbergii	108.511	0.0657188	FALSE	0	capillifolium_squarrosum
153	capillifolium_lindbergii_squarrosum	squarrosum	0	4.96558	0.890857	0.109143	0.0016037	0.00235685	-7875.2	-7882.11	781	lindbergii	6.91063	0.0266794	FALSE	1	capillifolium_lindbergii
154	capillifolium_lindbergii_platyphyllum	capillifolium	0	3.8342	0.82953	0.17047	0.00167585	0.00272794	-6358.06	-6398.42	653	lindbergii	40.3579	0.0348409	FALSE	1	lindbergii_platyphyllum
155	capillifolium_lindbergii_platyphyllum	lindbergii	0	2.34375	0.696049	0.303951	0.00201924	0.00323115	-13259.6	-13373.6	1413	lindbergii	114.047	0.134423	FALSE	1	capillifolium_platyphyllum
156	capillifolium_lindbergii_platyphyllum	platyphyllum	0	3.76954	0.705161	0.294839	0.00271773	0.00533586	-9525.45	-9551.77	1129	lindbergii	26.323	0.104186	FALSE	1	capillifolium_lindbergii
157	capillifolium_riparium_squarrosum	capillifolium	0	3.85685	0.835326	0.164674	0.00196997	0.00310304	-12059.5	-12131.8	1271	riparium	72.3514	0.0655088	FALSE	0	riparium_squarrosum
158	capillifolium_riparium_squarrosum	riparium	0	3.34815	0.802237	0.197763	0.00184063	0.0029284	-11880.2	-11979.5	1240	riparium	99.2912	0.0767529	FALSE	0	capillifolium_squarrosum
159	capillifolium_riparium_squarrosum	squarrosum	0	4.92509	0.897913	0.102087	0.00161688	0.00236461	-6891.3	-6897.96	684	riparium	6.66547	0.0218553	FALSE	1	capillifolium_riparium
160	capillifolium_riparium_platyphyllum	capillifolium	0	3.89093	0.813977	0.186023	0.00166423	0.00280442	-6284.66	-6323.3	649	riparium	38.637	0.0377868	FALSE	1	riparium_platyphyllum
161	capillifolium_riparium_platyphyllum	riparium	0	2.4506	0.704877	0.295123	0.00220742	0.00354834	-13476.9	-13600.9	1466	riparium	123.996	0.135415	FALSE	1	capillifolium_platyphyllum
162	capillifolium_riparium_platyphyllum	platyphyllum	0	3.67051	0.693329	0.306671	0.00271043	0.0053514	-9101.59	-9130.67	1080	riparium	29.0787	0.103663	FALSE	1	capillifolium_riparium
163	capillifolium_squarrosum_platyphyllum	capillifolium	0	4.29134	0.85535	0.14465	0.00169201	0.00268755	-6849	-6870.39	699	squarrosum	21.3894	0.0316465	FALSE	1	squarrosum_platyphyllum
164	capillifolium_squarrosum_platyphyllum	squarrosum	0	2.24458	0.729317	0.270683	0.00186557	0.00285086	-12243.4	-12357	1272	squarrosum	113.633	0.107765	FALSE	1	capillifolium_platyphyllum
165	capillifolium_squarrosum_platyphyllum	platyphyllum	0	3.90744	0.739704	0.260296	0.00269145	0.00507986	-10451.7	-10476.4	1224	squarrosum	24.6427	0.0997191	FALSE	1	capillifolium_squarrosum
166	divinum_fuscum_subnitens	divinum	0	2.02131	0.459553	0.540447	0.00262447	0.00464789	-21252.9	-21140.8	2419	divinum	-112.12	0.409184	TRUE	1	fuscum_subnitens
167	divinum_fuscum_subnitens	fuscum	0	4.58868	0.844516	0.155484	0.00155543	0.00248194	-3901.03	-3913.02	392	divinum	11.9883	0.0190766	FALSE	1	divinum_subnitens
168	divinum_fuscum_subnitens	subnitens	0	3.60591	0.850832	0.149168	0.00175335	0.00270928	-3728.96	-3765.75	384	divinum	36.7975	0.0179282	FALSE	1	divinum_fuscum
169	divinum_fuscum_fimbriatum	divinum	0	2.09863	0.57512	0.42488	0.00222001	0.00368443	-18949.6	-19023.8	2067	divinum	74.2395	0.274875	FALSE	1	fuscum_fimbriatum
170	divinum_fuscum_fimbriatum	fuscum	0	4.38395	0.871302	0.128698	0.00173422	0.00253791	-5947.55	-5975.25	601	divinum	27.7034	0.024209	FALSE	1	divinum_fimbriatum
171	divinum_fuscum_fimbriatum	fimbriatum	0	5.36134	0.910058	0.0899418	0.00195261	0.00287037	-5119.15	-5109.13	527	divinum	-10.0237	0.0148355	TRUE	1	divinum_fuscum
172	divinum_fuscum_compactum	divinum	0	4.56278	0.89352	0.10648	0.00165735	0.00240693	-9259.49	-9287.51	924	fuscum	28.0194	0.0307942	FALSE	1	fuscum_compactum
173	divinum_fuscum_compactum	fuscum	0	3.34978	0.840014	0.159986	0.00198776	0.00297458	-13007.6	-13125.7	1363	fuscum	118.139	0.0682505	FALSE	1	divinum_compactum
174	divinum_fuscum_compactum	compactum	0	4.73908	0.897969	0.102031	0.00175238	0.00255752	-9003.09	-9016.38	908	fuscum	13.2839	0.0289967	FALSE	1	divinum_fuscum
175	divinum_fuscum_flexuosum	divinum	0	4.7506	0.902269	0.097731	0.00185679	0.00266513	-6789.1	-6803.27	691	flexuosum	14.1726	0.0211368	FALSE	1	fuscum_flexuosum
176	divinum_fuscum_flexuosum	fuscum	0	3.25583	0.800603	0.199397	0.0019212	0.00301297	-12184.5	-12302.8	1281	flexuosum	118.306	0.0799462	FALSE	0	divinum_flexuosum
177	divinum_fuscum_flexuosum	flexuosum	0	3.96626	0.843619	0.156381	0.00224197	0.00356596	-11277.2	-11333.3	1223	flexuosum	56.1038	0.0598602	FALSE	0	divinum_fuscum
178	divinum_fuscum_tenellum	divinum	0	4.8541	0.90316	0.0968404	0.00186766	0.00267399	-6749.13	-6759.3	687	tenellum	10.1717	0.020823	FALSE	1	fuscum_tenellum
179	divinum_fuscum_tenellum	fuscum	0	3.45466	0.818829	0.181171	0.00193639	0.00302992	-12331.5	-12432.4	1296	tenellum	100.933	0.0734889	FALSE	0	divinum_tenellum
180	divinum_fuscum_tenellum	tenellum	0	3.67997	0.847482	0.152518	0.0022738	0.00352583	-11179.1	-11258.8	1212	tenellum	79.7229	0.0578567	FALSE	0	divinum_fuscum
181	divinum_fuscum_lindbergii	divinum	0	5.26484	0.917118	0.0828821	0.00184088	0.00258637	-8189.77	-8183.07	826	lindbergii	-6.69996	0.0214274	FALSE	1	fuscum_lindbergii
182	divinum_fuscum_lindbergii	fuscum	0	3.3632	0.811138	0.188862	0.00190807	0.002988	-12708.6	-12824.7	1333	lindbergii	116.045	0.0787961	FALSE	0	divinum_lindbergii
183	divinum_fuscum_lindbergii	lindbergii	0	3.69417	0.873687	0.126313	0.00170813	0.00248434	-10273.9	-10348.4	1036	lindbergii	74.498	0.0409578	FALSE	0	divinum_fuscum
184	divinum_fuscum_riparium	divinum	0	4.87845	0.905716	0.0942838	0.0018783	0.00266104	-7427.22	-7436.22	755	riparium	9.0038	0.0222799	FALSE	1	fuscum_riparium
185	divinum_fuscum_riparium	fuscum	0	2.96692	0.774546	0.225454	0.00187321	0.00297163	-12253.6	-12376.8	1285	riparium	123.153	0.0906758	FALSE	0	divinum_riparium
186	divinum_fuscum_riparium	riparium	0	3.49875	0.840216	0.159784	0.00184741	0.0028459	-11133.6	-11223.9	1155	riparium	90.2431	0.0577625	FALSE	0	divinum_fuscum
187	divinum_fuscum_squarrosum	divinum	0	3.54638	0.870025	0.129975	0.00184319	0.00265156	-10921.6	-11012.4	1117	divinum	90.8557	0.0454405	FALSE	0	fuscum_squarrosum
188	divinum_fuscum_squarrosum	fuscum	0	3.75048	0.844602	0.155398	0.00184429	0.00286031	-11679.4	-11756.1	1211	divinum	76.729	0.0589006	FALSE	0	divinum_squarrosum
189	divinum_fuscum_squarrosum	squarrosum	0	4.50432	0.901383	0.098617	0.00170882	0.00240304	-8683.22	-8717.03	867	divinum	33.8065	0.0267609	FALSE	1	divinum_fuscum
190	divinum_fuscum_platyphyllum	divinum	0	2.63835	0.774756	0.225244	0.00203697	0.00310448	-12946.5	-13085.6	1371	divinum	139.042	0.0966539	FALSE	1	fuscum_platyphyllum
191	divinum_fuscum_platyphyllum	fuscum	0	4.43798	0.860544	0.139456	0.0016087	0.00252798	-6835.36	-6856.36	689	divinum	21.0036	0.0300736	FALSE	1	divinum_platyphyllum
192	divinum_fuscum_platyphyllum	platyphyllum	0	3.64523	0.725059	0.274941	0.00285197	0.0053496	-9549.53	-9596.73	1135	divinum	47.2034	0.0976708	FALSE	1	divinum_fuscum
193	divinum_subnitens_fimbriatum	divinum	0	2.17643	0.603977	0.396023	0.00225424	0.00373077	-18884.4	-18981.3	2068	divinum	96.9601	0.25633	FALSE	1	subnitens_fimbriatum
194	divinum_subnitens_fimbriatum	subnitens	0	4.29113	0.880894	0.119106	0.0017491	0.00258134	-5848.38	-5875.52	593	divinum	27.1389	0.0221064	FALSE	1	divinum_fimbriatum
195	divinum_subnitens_fimbriatum	fimbriatum	0	5.04275	0.903086	0.0969137	0.00184132	0.00271666	-5240.13	-5235.84	534	divinum	-4.291	0.0161978	FALSE	1	divinum_subnitens
196	divinum_subnitens_compactum	divinum	0	4.83065	0.911921	0.088079	0.00165585	0.00235507	-9519.44	-9529.79	944	subnitens	10.3502	0.026024	FALSE	1	subnitens_compactum
197	divinum_subnitens_compactum	subnitens	0	3.2532	0.835931	0.164069	0.00198886	0.00299281	-12947.6	-13070.6	1359	subnitens	122.932	0.069787	FALSE	1	divinum_compactum
198	divinum_subnitens_compactum	compactum	0	4.30894	0.880548	0.119452	0.00168704	0.00254223	-8834.05	-8868.1	892	subnitens	34.0472	0.0333493	FALSE	1	divinum_subnitens
199	divinum_subnitens_flexuosum	divinum	0	4.55083	0.898971	0.101029	0.00186221	0.00264843	-7115.78	-7137.54	724	flexuosum	21.7639	0.0228936	FALSE	1	subnitens_flexuosum
200	divinum_subnitens_flexuosum	subnitens	0	2.93142	0.783393	0.216607	0.00198908	0.00314754	-11739.9	-11857.6	1246	flexuosum	117.76	0.0844733	FALSE	0	divinum_flexuosum
201	divinum_subnitens_flexuosum	flexuosum	0	3.88964	0.825903	0.174097	0.002166	0.00355589	-11298.9	-11358.8	1225	flexuosum	59.8932	0.0667507	FALSE	0	divinum_subnitens
202	divinum_subnitens_tenellum	divinum	0	4.71125	0.901153	0.0988468	0.00188351	0.00266403	-7102.04	-7119.18	723	tenellum	17.1465	0.0223681	FALSE	1	subnitens_tenellum
203	divinum_subnitens_tenellum	subnitens	0	2.94699	0.782416	0.217584	0.00198693	0.00315458	-11839.4	-11956.7	1257	tenellum	117.341	0.0856034	FALSE	0	divinum_tenellum
204	divinum_subnitens_tenellum	tenellum	0	3.66784	0.829041	0.170959	0.00217464	0.00349333	-11228.7	-11309.2	1215	tenellum	80.5061	0.0650126	FALSE	0	divinum_subnitens
205	divinum_subnitens_lindbergii	divinum	0	4.60522	0.896913	0.103087	0.00184022	0.00253988	-8362.5	-8392.14	844	lindbergii	29.6362	0.0272317	FALSE	1	subnitens_lindbergii
206	divinum_subnitens_lindbergii	subnitens	0	3.24388	0.792202	0.207798	0.0018517	0.00301036	-12638.5	-12747.1	1327	lindbergii	108.604	0.0863062	FALSE	0	divinum_lindbergii
207	divinum_subnitens_lindbergii	lindbergii	0	3.73969	0.874625	0.125375	0.00170291	0.00245905	-10176.4	-10249.4	1024	lindbergii	72.982	0.0401828	FALSE	0	divinum_subnitens
208	divinum_subnitens_riparium	divinum	0	4.50551	0.891802	0.108198	0.00188094	0.00268093	-7563.29	-7592.29	772	riparium	29.0024	0.0261437	FALSE	1	subnitens_riparium
209	divinum_subnitens_riparium	subnitens	0	2.84168	0.748849	0.251151	0.00186522	0.00304368	-11977.9	-12094.7	1262	riparium	116.775	0.0992029	FALSE	0	divinum_riparium
210	divinum_subnitens_riparium	riparium	0	3.68708	0.835681	0.164319	0.00178154	0.00279254	-11249.1	-11326.2	1161	riparium	77.1104	0.0597104	FALSE	0	divinum_subnitens
211	divinum_subnitens_squarrosum	divinum	0	3.53812	0.865415	0.134585	0.00182864	0.00262777	-11154.3	-11250	1139	divinum	95.6917	0.0479789	FALSE	0	subnitens_squarrosum
212	divinum_subnitens_squarrosum	subnitens	0	3.69789	0.839672	0.160328	0.00191052	0.00296849	-11412.6	-11492.7	1193	divinum	80.0781	0.0598658	FALSE	0	divinum_squarrosum
213	divinum_subnitens_squarrosum	squarrosum	0	3.91735	0.885733	0.114267	0.00168104	0.00242591	-8600.82	-8660.43	863	divinum	59.6061	0.0308645	FALSE	1	divinum_subnitens
214	divinum_subnitens_platyphyllum	divinum	0	2.47619	0.754341	0.245659	0.00202929	0.00310542	-12966.4	-13103.8	1373	divinum	137.412	0.105568	FALSE	1	subnitens_platyphyllum
215	divinum_subnitens_platyphyllum	subnitens	0	4.56446	0.886325	0.113675	0.0017553	0.00263792	-6686.47	-6698.96	679	divinum	12.4964	0.0241582	FALSE	1	divinum_platyphyllum
216	divinum_subnitens_platyphyllum	platyphyllum	0	3.67852	0.728381	0.271619	0.00282644	0.00529634	-9642.34	-9687.29	1143	divinum	44.9418	0.0971707	FALSE	1	divinum_subnitens
217	divinum_fimbriatum_compactum	divinum	0	4.9153	0.908597	0.0914034	0.0017326	0.00241936	-9230.83	-9247.85	921	fimbriatum	17.0145	0.0263482	FALSE	1	fimbriatum_compactum
218	divinum_fimbriatum_compactum	fimbriatum	0	2.62377	0.82596	0.17404	0.00208278	0.00301491	-12686.6	-12820	1335	fimbriatum	133.376	0.0727209	FALSE	1	divinum_compactum
219	divinum_fimbriatum_compactum	compactum	0	4.30359	0.886256	0.113744	0.00168914	0.00245515	-9359.7	-9401.12	939	fimbriatum	41.4266	0.0334291	FALSE	1	divinum_fimbriatum
220	divinum_fimbriatum_flexuosum	divinum	0	4.48375	0.889228	0.110772	0.00185657	0.00272477	-7101.08	-7125.82	727	flexuosum	24.7387	0.0252054	FALSE	1	fimbriatum_flexuosum
221	divinum_fimbriatum_flexuosum	fimbriatum	0	2.71207	0.802772	0.197228	0.00201807	0.00304644	-11832.3	-11958.2	1248	flexuosum	125.829	0.0770394	FALSE	0	divinum_flexuosum
222	divinum_fimbriatum_flexuosum	flexuosum	0	4.03984	0.845228	0.154772	0.00221979	0.0035378	-11276.1	-11324.9	1220	flexuosum	48.8091	0.0590992	FALSE	0	divinum_fimbriatum
223	divinum_fimbriatum_tenellum	divinum	0	4.61877	0.901069	0.0989314	0.00190979	0.00273116	-7024.65	-7043.98	719	tenellum	19.3322	0.0222634	FALSE	1	fimbriatum_tenellum
224	divinum_fimbriatum_tenellum	fimbriatum	0	2.74639	0.803087	0.196913	0.00203396	0.00308552	-11915.8	-12041.1	1260	tenellum	125.28	0.0776559	FALSE	0	divinum_tenellum
225	divinum_fimbriatum_tenellum	tenellum	0	3.9068	0.844991	0.155009	0.00220652	0.0034925	-11256.8	-11319.1	1216	tenellum	62.2957	0.0589958	FALSE	0	divinum_fimbriatum
226	divinum_fimbriatum_lindbergii	divinum	0	4.51335	0.897735	0.102265	0.00176318	0.00254787	-8427.44	-8456.45	851	lindbergii	29.0064	0.0272385	FALSE	1	fimbriatum_lindbergii
227	divinum_fimbriatum_lindbergii	fimbriatum	0	3.34157	0.838708	0.161292	0.00199871	0.003004	-12533.3	-12647	1316	lindbergii	113.696	0.0664349	FALSE	0	divinum_lindbergii
228	divinum_fimbriatum_lindbergii	lindbergii	0	3.64704	0.872007	0.127993	0.00170354	0.00248699	-10191.5	-10266.2	1028	lindbergii	74.7879	0.0411822	FALSE	0	divinum_fimbriatum
229	divinum_fimbriatum_riparium	divinum	0	3.9369	0.884985	0.115015	0.00182078	0.00261863	-7805.27	-7856.03	795	riparium	50.7692	0.0286187	FALSE	1	fimbriatum_riparium
230	divinum_fimbriatum_riparium	fimbriatum	0	2.66845	0.782585	0.217415	0.00197201	0.00303222	-11911	-12037	1255	riparium	125.977	0.0854009	FALSE	0	divinum_riparium
231	divinum_fimbriatum_riparium	riparium	0	3.56122	0.83931	0.16069	0.0018494	0.0028703	-11024.7	-11107.1	1145	riparium	82.3737	0.0575869	FALSE	0	divinum_fimbriatum
232	divinum_fimbriatum_squarrosum	divinum	0	3.66858	0.871004	0.128996	0.00183041	0.00263995	-10928.5	-11012.4	1116	divinum	83.8953	0.0450578	FALSE	0	fimbriatum_squarrosum
233	divinum_fimbriatum_squarrosum	fimbriatum	0	3.58539	0.860075	0.139925	0.00197773	0.00289038	-11642.1	-11740.5	1212	divinum	98.4326	0.0530795	FALSE	0	divinum_squarrosum
234	divinum_fimbriatum_squarrosum	squarrosum	0	4.06249	0.888315	0.111685	0.0017126	0.0024629	-8621.99	-8674.36	867	divinum	52.3706	0.0303069	FALSE	1	divinum_fimbriatum
235	divinum_fimbriatum_platyphyllum	divinum	0	2.50724	0.746944	0.253056	0.00200374	0.00307984	-12958.1	-13097.9	1370	divinum	139.711	0.108509	FALSE	1	fimbriatum_platyphyllum
236	divinum_fimbriatum_platyphyllum	fimbriatum	0	5.0276	0.90964	0.0903597	0.00186476	0.00264011	-6505.58	-6510.26	660	divinum	4.682	0.0186659	FALSE	1	divinum_platyphyllum
237	divinum_fimbriatum_platyphyllum	platyphyllum	0	3.83031	0.735802	0.264198	0.00277653	0.00522325	-9875.72	-9906.24	1165	divinum	30.5237	0.0963353	FALSE	1	divinum_fimbriatum
238	divinum_compactum_flexuosum	divinum	0	5.49147	0.928176	0.0718238	0.00176332	0.00242931	-8128.36	-8115.9	809	flexuosum	-12.4592	0.0181864	TRUE	1	compactum_flexuosum
239	divinum_compactum_flexuosum	compactum	0	3.6126	0.871553	0.128447	0.00171848	0.00251514	-10061.8	-10143.4	1018	flexuosum	81.5861	0.0409261	FALSE	1	divinum_flexuosum
240	divinum_compactum_flexuosum	flexuosum	0	3.9572	0.871192	0.128808	0.00233987	0.00350445	-12655.9	-12725.4	1368	flexuosum	69.451	0.0551516	FALSE	1	divinum_compactum
241	divinum_compactum_tenellum	divinum	0	5.24772	0.923673	0.0763269	0.00180992	0.00248286	-8164.9	-8160.59	817	tenellum	-4.31544	0.0195177	FALSE	1	compactum_tenellum
242	divinum_compactum_tenellum	compactum	0	3.39179	0.863677	0.136323	0.00172578	0.002549	-10077.3	-10165.9	1023	tenellum	88.6356	0.0436489	FALSE	1	divinum_tenellum
243	divinum_compactum_tenellum	tenellum	0	3.64962	0.872161	0.127839	0.00236769	0.0034585	-12546.9	-12640.1	1355	tenellum	93.2719	0.0542167	FALSE	1	divinum_compactum
244	divinum_compactum_lindbergii	divinum	0	5.92145	0.919622	0.0803779	0.00165899	0.00229174	-9677.65	-9642.18	950	lindbergii	-35.4706	0.0238995	TRUE	1	compactum_lindbergii
245	divinum_compactum_lindbergii	compactum	0	4.12141	0.884861	0.115139	0.00170602	0.00248347	-10576.5	-10629	1064	lindbergii	52.4581	0.0383435	FALSE	1	divinum_lindbergii
246	divinum_compactum_lindbergii	lindbergii	0	3.65368	0.887125	0.112875	0.00182586	0.00251083	-11677.3	-11772.6	1181	lindbergii	95.2056	0.0417232	FALSE	1	divinum_compactum
247	divinum_compactum_riparium	divinum	0	4.40227	0.903589	0.0964107	0.0016916	0.00238145	-8545.04	-8581.49	852	riparium	36.4492	0.0257095	FALSE	1	compactum_riparium
248	divinum_compactum_riparium	compactum	0	3.68333	0.870102	0.129898	0.00170024	0.00251278	-10189.6	-10265	1030	riparium	75.3742	0.0418764	FALSE	1	divinum_riparium
249	divinum_compactum_riparium	riparium	0	2.86369	0.83235	0.16765	0.00201068	0.00288556	-12585.1	-12723.8	1313	riparium	138.618	0.0688963	FALSE	1	divinum_compactum
250	divinum_compactum_squarrosum	divinum	0	6.1354	0.924038	0.0759622	0.00164639	0.00229691	-9557.27	-9505.94	937	squarrosum	-51.3337	0.0222775	TRUE	1	compactum_squarrosum
251	divinum_compactum_squarrosum	compactum	0	4.4082	0.899324	0.100676	0.00173249	0.00246062	-10739.4	-10778.8	1077	squarrosum	39.4651	0.0339368	FALSE	1	divinum_squarrosum
252	divinum_compactum_squarrosum	squarrosum	0	4.15548	0.892557	0.107443	0.00183487	0.00254174	-11672.4	-11743.7	1181	squarrosum	71.2841	0.0397151	FALSE	1	divinum_compactum
253	divinum_compactum_platyphyllum	divinum	0	4.70573	0.898611	0.101389	0.00160701	0.00237679	-8330.4	-8342.84	828	platyphyllum	12.4387	0.0262755	FALSE	1	compactum_platyphyllum
254	divinum_compactum_platyphyllum	compactum	0	4.55087	0.889302	0.110698	0.00168096	0.00248882	-7713.62	-7737.07	775	platyphyllum	23.4502	0.0268515	FALSE	1	divinum_platyphyllum
255	divinum_compactum_platyphyllum	platyphyllum	0	3.86945	0.778249	0.221751	0.0028274	0.00501945	-13608.3	-13666.1	1592	platyphyllum	57.8087	0.110494	FALSE	1	divinum_compactum
256	divinum_flexuosum_tenellum	divinum	0	2.13489	0.169435	0.830565	0.00328751	0.00718773	-23678	-22494.5	2859	divinum	-1183.41	0.743219	TRUE	1	flexuosum_tenellum
257	divinum_flexuosum_tenellum	flexuosum	0	3.79195	0.85013	0.14987	0.00259216	0.00382512	-1744.11	-1766.4	194	divinum	22.2976	0.00910008	FALSE	1	divinum_tenellum
258	divinum_flexuosum_tenellum	tenellum	0	4.10398	0.791141	0.208859	0.00229301	0.00413401	-1257.44	-1269.78	142	divinum	12.3448	0.00928261	FALSE	1	divinum_flexuosum
259	divinum_flexuosum_lindbergii	divinum	0	2.44049	0.744244	0.255756	0.0019084	0.00289261	-14046	-14200	1466	divinum	154.012	0.117351	FALSE	1	flexuosum_lindbergii
260	divinum_flexuosum_lindbergii	flexuosum	0	4.22805	0.850482	0.149518	0.00214509	0.00338556	-9642.37	-9678.96	1033	divinum	36.582	0.0483419	FALSE	1	divinum_lindbergii
261	divinum_flexuosum_lindbergii	lindbergii	0	5.66105	0.923458	0.0765419	0.00169177	0.00227943	-7082.59	-7070.15	696	divinum	-12.4434	0.0166739	TRUE	1	divinum_flexuosum
262	divinum_flexuosum_riparium	divinum	0	1.95105	0.478801	0.521199	0.00222907	0.00385102	-19177.3	-19105.4	2096	divinum	-71.9023	0.34192	TRUE	1	flexuosum_riparium
263	divinum_flexuosum_riparium	flexuosum	0	4.1876	0.82094	0.17906	0.00206409	0.00347455	-6004.93	-6026.53	647	divinum	21.5992	0.0362604	FALSE	1	divinum_riparium
264	divinum_flexuosum_riparium	riparium	0	7.22037	0.935723	0.0642769	0.0018865	0.00268791	-4489.3	-4440.65	452	divinum	-48.6502	0.00909332	TRUE	1	divinum_flexuosum
265	divinum_flexuosum_squarrosum	divinum	0	3.01654	0.834367	0.165633	0.00172656	0.00259576	-10119.6	-10217.9	1032	flexuosum	98.2983	0.0535002	FALSE	1	flexuosum_squarrosum
266	divinum_flexuosum_squarrosum	flexuosum	0	3.85649	0.851212	0.148788	0.00220882	0.00341033	-11477.6	-11545.5	1234	flexuosum	67.9015	0.057466	FALSE	1	divinum_squarrosum
267	divinum_flexuosum_squarrosum	squarrosum	0	4.29747	0.90008	0.0999199	0.00177635	0.00250418	-9224.18	-9264.21	929	flexuosum	40.0229	0.0290534	FALSE	1	divinum_flexuosum
268	divinum_flexuosum_platyphyllum	divinum	0	4.84901	0.909986	0.0900136	0.00196017	0.00274407	-6456.44	-6469.08	661	flexuosum	12.6428	0.0186225	FALSE	1	flexuosum_platyphyllum
269	divinum_flexuosum_platyphyllum	flexuosum	0	4.05501	0.83739	0.16261	0.00222456	0.00361983	-9860.62	-9901.15	1072	flexuosum	40.525	0.0545597	FALSE	0	divinum_platyphyllum
270	divinum_flexuosum_platyphyllum	platyphyllum	0	3.57944	0.750762	0.249238	0.00293472	0.00527286	-12329.3	-12405.6	1462	flexuosum	76.3697	0.114049	FALSE	0	divinum_flexuosum
271	divinum_tenellum_lindbergii	divinum	0	2.50356	0.746776	0.253224	0.00188354	0.00289504	-14146.7	-14294.4	1476	divinum	147.697	0.116982	FALSE	1	tenellum_lindbergii
272	divinum_tenellum_lindbergii	tenellum	0	3.815	0.86342	0.13658	0.00218675	0.00331825	-9470.01	-9532.13	1013	divinum	62.1234	0.0433038	FALSE	1	divinum_lindbergii
273	divinum_tenellum_lindbergii	lindbergii	0	4.60003	0.912522	0.0874783	0.00165951	0.00227426	-7148.15	-7175.01	706	divinum	26.8615	0.0193301	FALSE	1	divinum_tenellum
274	divinum_tenellum_riparium	divinum	0	1.9224	0.482163	0.517837	0.00226791	0.00388923	-19270.7	-19200.5	2111	divinum	-70.1503	0.342145	TRUE	1	tenellum_riparium
275	divinum_tenellum_riparium	tenellum	0	3.65501	0.837227	0.162773	0.00222361	0.00347994	-5667.84	-5716.97	614	divinum	49.131	0.031281	FALSE	1	divinum_riparium
276	divinum_tenellum_riparium	riparium	0	7.0836	0.935847	0.0641531	0.00187567	0.00267793	-4671.69	-4621.2	470	divinum	-50.4894	0.00943723	TRUE	1	divinum_tenellum
277	divinum_tenellum_squarrosum	divinum	0	3.05413	0.847289	0.152711	0.00179938	0.00265528	-10129.4	-10230.2	1038	tenellum	100.866	0.049613	FALSE	1	tenellum_squarrosum
278	divinum_tenellum_squarrosum	tenellum	0	3.60541	0.85874	0.14126	0.00223539	0.00337036	-11301.3	-11386.9	1214	tenellum	85.5236	0.0536743	FALSE	1	divinum_squarrosum
279	divinum_tenellum_squarrosum	squarrosum	0	4.1219	0.88814	0.11186	0.00176016	0.00250762	-9348.24	-9401.31	943	tenellum	53.0724	0.0330154	FALSE	1	divinum_tenellum
280	divinum_tenellum_platyphyllum	divinum	0	5.03044	0.913833	0.0861669	0.00187978	0.00266359	-6554.03	-6557.7	666	tenellum	3.67644	0.0179615	FALSE	1	tenellum_platyphyllum
281	divinum_tenellum_platyphyllum	tenellum	0	3.77989	0.835312	0.164688	0.00223666	0.00357689	-9753.53	-9815.55	1060	tenellum	62.0136	0.0546383	FALSE	0	divinum_platyphyllum
282	divinum_tenellum_platyphyllum	platyphyllum	0	3.56582	0.748257	0.251743	0.00293816	0.00529272	-12377.1	-12454	1469	tenellum	76.8982	0.115747	FALSE	0	divinum_tenellum
283	divinum_lindbergii_riparium	divinum	0	2.43936	0.769942	0.230058	0.00190928	0.0028284	-14574.6	-14733.1	1514	divinum	158.518	0.109016	FALSE	1	lindbergii_riparium
284	divinum_lindbergii_riparium	lindbergii	0	3.72361	0.889759	0.110241	0.00155557	0.00221693	-7422.88	-7476.83	732	divinum	53.9558	0.025257	FALSE	1	divinum_riparium
285	divinum_lindbergii_riparium	riparium	0	3.77097	0.877686	0.122314	0.00187348	0.00263487	-9297.56	-9367.22	949	divinum	69.6559	0.0363305	FALSE	1	divinum_lindbergii
286	divinum_lindbergii_squarrosum	divinum	0	3.76101	0.881008	0.118992	0.00174772	0.00251739	-10673.9	-10749.6	1079	lindbergii	75.7438	0.0401853	FALSE	0	lindbergii_squarrosum
287	divinum_lindbergii_squarrosum	lindbergii	0	3.31055	0.854895	0.145105	0.00160717	0.00234176	-10638.1	-10733.8	1062	lindbergii	95.6879	0.0482322	FALSE	0	divinum_squarrosum
288	divinum_lindbergii_squarrosum	squarrosum	0	4.26231	0.895318	0.104682	0.00167127	0.00238689	-10564.5	-10612.6	1054	lindbergii	48.1925	0.0345337	FALSE	1	divinum_lindbergii
289	divinum_lindbergii_platyphyllum	divinum	0	5.72167	0.925076	0.0749243	0.00183018	0.00251335	-7352.78	-7333	736	lindbergii	-19.7824	0.0172596	TRUE	1	lindbergii_platyphyllum
290	divinum_lindbergii_platyphyllum	lindbergii	0	3.73839	0.873418	0.126582	0.0016762	0.00243282	-9071.12	-9137.26	911	lindbergii	66.1439	0.0360927	FALSE	0	divinum_platyphyllum
291	divinum_lindbergii_platyphyllum	platyphyllum	0	4.06609	0.767949	0.232051	0.00279756	0.00513925	-13191.6	-13215.2	1548	lindbergii	23.6175	0.11243	FALSE	0	divinum_lindbergii
292	divinum_riparium_squarrosum	divinum	0	3.16737	0.852437	0.147563	0.00174882	0.00257191	-10662.4	-10763	1085	riparium	100.539	0.0501114	FALSE	1	riparium_squarrosum
293	divinum_riparium_squarrosum	riparium	0	3.53721	0.854047	0.145953	0.00186982	0.00278853	-11035.1	-11124.5	1140	riparium	89.3607	0.052077	FALSE	1	divinum_squarrosum
294	divinum_riparium_squarrosum	squarrosum	0	3.573	0.86905	0.13095	0.00163339	0.00240212	-9678.75	-9754.05	970	riparium	75.2985	0.0397565	FALSE	1	divinum_riparium
295	divinum_riparium_platyphyllum	divinum	0	4.71255	0.903324	0.0966763	0.00188025	0.00262193	-7052.93	-7073.01	716	riparium	20.0826	0.0216652	FALSE	1	riparium_platyphyllum
296	divinum_riparium_platyphyllum	riparium	0	3.18502	0.816718	0.183282	0.00184664	0.00283846	-9636.01	-9731.81	1001	riparium	95.801	0.0574226	FALSE	0	divinum_platyphyllum
297	divinum_riparium_platyphyllum	platyphyllum	0	3.64128	0.745624	0.254376	0.00285507	0.00521167	-12509.6	-12576	1478	riparium	66.3907	0.117674	FALSE	0	divinum_riparium
298	divinum_squarrosum_platyphyllum	divinum	0	3.592	0.863241	0.136759	0.00177667	0.00257463	-9300.78	-9381.35	946	divinum	80.5731	0.0404926	FALSE	0	squarrosum_platyphyllum
299	divinum_squarrosum_platyphyllum	squarrosum	0	5.44912	0.914027	0.0859726	0.00165196	0.00229881	-7796.59	-7789.11	768	divinum	-7.47508	0.0206657	FALSE	1	divinum_platyphyllum
300	divinum_squarrosum_platyphyllum	platyphyllum	0	3.84026	0.767518	0.232482	0.00280224	0.00504788	-12646.9	-12696.1	1481	divinum	49.1971	0.107764	FALSE	0	divinum_squarrosum
301	fuscum_subnitens_fimbriatum	fuscum	0	4.08172	0.865147	0.134853	0.00168769	0.00249492	-7043.67	-7084.2	710	fimbriatum	40.5285	0.0299673	FALSE	1	subnitens_fimbriatum
302	fuscum_subnitens_fimbriatum	subnitens	0	3.94519	0.85989	0.14011	0.0015357	0.00237248	-7083.82	-7125.4	707	fimbriatum	41.5805	0.0310041	FALSE	1	fuscum_fimbriatum
303	fuscum_subnitens_fimbriatum	fimbriatum	0	2.66437	0.74614	0.25386	0.00207128	0.00324927	-16639.7	-16810	1778	fimbriatum	170.291	0.141272	FALSE	1	fuscum_subnitens
304	fuscum_subnitens_compactum	fuscum	0	3.94957	0.831974	0.168026	0.00150977	0.00245818	-4017.14	-4040.73	404	compactum	23.5874	0.0212465	FALSE	1	subnitens_compactum
305	fuscum_subnitens_compactum	subnitens	0	4.01914	0.843104	0.156896	0.00169875	0.00272848	-3590.37	-3613.25	369	compactum	22.8775	0.0181204	FALSE	1	fuscum_compactum
306	fuscum_subnitens_compactum	compactum	0	2.07298	0.480595	0.519405	0.00263383	0.00466884	-21218.7	-21145.2	2422	compactum	-73.5149	0.39374	TRUE	1	fuscum_subnitens
307	fuscum_subnitens_flexuosum	fuscum	0	3.68137	0.820586	0.179414	0.00155548	0.0024662	-3882.82	-3918.01	392	flexuosum	35.1893	0.0220126	FALSE	1	subnitens_flexuosum
308	fuscum_subnitens_flexuosum	subnitens	0	3.56369	0.833076	0.166924	0.00186298	0.00296002	-3067.59	-3099.95	322	flexuosum	32.3627	0.016823	FALSE	1	fuscum_flexuosum
309	fuscum_subnitens_flexuosum	flexuosum	0	2.1517	0.557528	0.442472	0.00323222	0.00551213	-20781.2	-20836.6	2481	flexuosum	55.3271	0.343591	FALSE	1	fuscum_subnitens
310	fuscum_subnitens_tenellum	fuscum	0	3.82357	0.825443	0.174557	0.00155953	0.0025114	-3914.71	-3943.66	396	tenellum	28.9449	0.0216353	FALSE	1	subnitens_tenellum
311	fuscum_subnitens_tenellum	subnitens	0	3.74983	0.857672	0.142328	0.00197331	0.0029685	-3029.14	-3059.57	318	tenellum	30.4261	0.014166	FALSE	1	fuscum_tenellum
312	fuscum_subnitens_tenellum	tenellum	0	2.19145	0.554229	0.445771	0.00317751	0.00547487	-20822.2	-20870.2	2481	tenellum	47.991	0.346152	FALSE	1	fuscum_subnitens
313	fuscum_subnitens_lindbergii	fuscum	0	3.9258	0.831322	0.168678	0.00160028	0.00255329	-4012.63	-4039.87	407	lindbergii	27.2482	0.0214872	FALSE	1	subnitens_lindbergii
314	fuscum_subnitens_lindbergii	subnitens	0	3.54767	0.789409	0.210591	0.00166589	0.00285138	-3519.29	-3551.58	366	lindbergii	32.2911	0.024124	FALSE	1	fuscum_lindbergii
315	fuscum_subnitens_lindbergii	lindbergii	0	2.19252	0.472517	0.527483	0.00264103	0.00482408	-21084	-20986.8	2422	lindbergii	-97.2825	0.399864	TRUE	1	fuscum_subnitens
316	fuscum_subnitens_riparium	fuscum	0	4.32294	0.877131	0.122869	0.00168013	0.00254403	-3964.49	-3983.16	401	riparium	18.6643	0.0154211	FALSE	1	subnitens_riparium
317	fuscum_subnitens_riparium	subnitens	0	3.75137	0.836947	0.163053	0.00180068	0.00287177	-3283.36	-3313.5	342	riparium	30.1438	0.0174535	FALSE	1	fuscum_riparium
318	fuscum_subnitens_riparium	riparium	0	2.30594	0.500237	0.499763	0.00276643	0.00508277	-21038.3	-20990.6	2452	riparium	-47.6823	0.383542	TRUE	1	fuscum_subnitens
319	fuscum_subnitens_squarrosum	fuscum	0	4.38032	0.88362	0.11638	0.00165812	0.00245213	-4345.21	-4363.34	436	squarrosum	18.1314	0.0158816	FALSE	1	subnitens_squarrosum
320	fuscum_subnitens_squarrosum	subnitens	0	3.98289	0.843681	0.156319	0.00175043	0.00280266	-3850.48	-3876.25	398	squarrosum	25.7714	0.0194727	FALSE	1	fuscum_squarrosum
321	fuscum_subnitens_squarrosum	squarrosum	0	2.13758	0.511507	0.488493	0.00249947	0.00442185	-20900.4	-20869.1	2361	squarrosum	-31.2297	0.36098	TRUE	1	fuscum_subnitens
322	fuscum_subnitens_platyphyllum	fuscum	0	3.51689	0.84807	0.15193	0.00165097	0.00253692	-4115.02	-4154.57	418	platyphyllum	39.5546	0.019877	FALSE	1	subnitens_platyphyllum
323	fuscum_subnitens_platyphyllum	subnitens	0	4.52718	0.878275	0.121725	0.00170717	0.00262451	-4129.89	-4145.96	420	platyphyllum	16.0767	0.0160013	FALSE	1	fuscum_platyphyllum
324	fuscum_subnitens_platyphyllum	platyphyllum	0	2.94537	0.768615	0.231385	0.00352984	0.00556672	-19521.3	-19748.4	2357	platyphyllum	227.1	0.170696	FALSE	1	fuscum_subnitens
325	fuscum_fimbriatum_compactum	fuscum	0	4.77012	0.904251	0.095749	0.00179872	0.00257418	-5875.79	-5888.73	594	compactum	12.9417	0.0178012	FALSE	1	fimbriatum_compactum
326	fuscum_fimbriatum_compactum	fimbriatum	0	4.98437	0.902371	0.0976295	0.00200324	0.00293215	-4918.06	-4922.43	510	compactum	4.36175	0.015584	FALSE	1	fuscum_compactum
327	fuscum_fimbriatum_compactum	compactum	0	2.05923	0.579576	0.420424	0.00224327	0.00368085	-19168.6	-19248.8	2091	compactum	80.26	0.275151	FALSE	1	fuscum_fimbriatum
328	fuscum_fimbriatum_flexuosum	fuscum	0	4.91919	0.887663	0.112337	0.00174421	0.00267513	-5637.73	-5636.27	573	flexuosum	-1.45764	0.0201469	FALSE	1	fimbriatum_flexuosum
329	fuscum_fimbriatum_flexuosum	fimbriatum	0	5.12298	0.899907	0.100093	0.00199407	0.0029819	-4312.07	-4308.31	448	flexuosum	-3.76477	0.014035	FALSE	1	fuscum_flexuosum
330	fuscum_fimbriatum_flexuosum	flexuosum	0	2.28799	0.668481	0.331519	0.00284822	0.00458072	-18905.6	-19062.2	2174	flexuosum	156.595	0.225578	FALSE	1	fuscum_fimbriatum
331	fuscum_fimbriatum_tenellum	fuscum	0	4.682	0.897873	0.102127	0.00178942	0.00262364	-5695.49	-5707.97	578	tenellum	12.483	0.0184755	FALSE	1	fimbriatum_tenellum
332	fuscum_fimbriatum_tenellum	fimbriatum	0	5.41932	0.908905	0.0910953	0.00207538	0.00304914	-4245.59	-4240.41	443	tenellum	-5.18069	0.0126307	FALSE	1	fuscum_tenellum
333	fuscum_fimbriatum_tenellum	tenellum	0	2.31181	0.655571	0.344429	0.00279004	0.00454925	-18944.8	-19092.2	2174	tenellum	147.354	0.234363	FALSE	1	fuscum_fimbriatum
334	fuscum_fimbriatum_lindbergii	fuscum	0	4.1573	0.864159	0.135841	0.00177594	0.00261568	-5717.65	-5751.04	582	lindbergii	33.3977	0.0247448	FALSE	1	fimbriatum_lindbergii
335	fuscum_fimbriatum_lindbergii	fimbriatum	0	5.18959	0.90757	0.0924305	0.00196446	0.00290975	-4852.89	-4852.83	502	lindbergii	-0.0574455	0.0145227	FALSE	1	fuscum_lindbergii
336	fuscum_fimbriatum_lindbergii	lindbergii	0	2.20216	0.570039	0.429961	0.00219862	0.00379022	-19263.3	-19309.4	2111	lindbergii	46.1123	0.284084	FALSE	1	fuscum_fimbriatum
337	fuscum_fimbriatum_riparium	fuscum	0	4.8322	0.89315	0.10685	0.00171951	0.00253251	-5852.16	-5858.35	589	riparium	6.19264	0.0196979	FALSE	1	fimbriatum_riparium
338	fuscum_fimbriatum_riparium	fimbriatum	0	5.45635	0.90358	0.0964196	0.00202115	0.00297211	-4562.94	-4552.13	473	riparium	-10.8167	0.0142743	TRUE	1	fuscum_riparium
339	fuscum_fimbriatum_riparium	riparium	0	2.41864	0.606856	0.393144	0.002378	0.00411944	-19057.4	-19155.4	2133	riparium	97.9983	0.262465	FALSE	1	fuscum_fimbriatum
340	fuscum_fimbriatum_squarrosum	fuscum	0	4.65117	0.894524	0.105476	0.00172537	0.002486	-6321.67	-6339.84	635	squarrosum	18.1655	0.0209632	FALSE	1	fimbriatum_squarrosum
341	fuscum_fimbriatum_squarrosum	fimbriatum	0	4.69217	0.896899	0.103101	0.0019198	0.00282128	-5618.48	-5633.75	579	squarrosum	15.2691	0.0186841	FALSE	1	fuscum_squarrosum
342	fuscum_fimbriatum_squarrosum	squarrosum	0	2.17182	0.632117	0.367883	0.00214136	0.00346198	-18358.4	-18478.8	1981	squarrosum	120.31	0.228099	FALSE	1	fuscum_fimbriatum
343	fuscum_fimbriatum_platyphyllum	fuscum	0	4.01764	0.873162	0.126838	0.00166053	0.0024279	-6272.88	-6309.63	629	platyphyllum	36.7497	0.0249706	FALSE	1	fimbriatum_platyphyllum
344	fuscum_fimbriatum_platyphyllum	fimbriatum	0	5.39853	0.904503	0.0954967	0.00169259	0.00254008	-6133.61	-6123.47	616	platyphyllum	-10.1405	0.0184119	TRUE	1	fuscum_platyphyllum
345	fuscum_fimbriatum_platyphyllum	platyphyllum	0	3.99429	0.839194	0.160806	0.00306814	0.00486322	-16778	-16864	1950	platyphyllum	86.0636	0.0981445	FALSE	1	fuscum_fimbriatum
346	fuscum_compactum_flexuosum	fuscum	0	3.46582	0.829833	0.170167	0.00202298	0.00302168	-11127.3	-11219.9	1169	flexuosum	92.6164	0.0622615	FALSE	1	compactum_flexuosum
347	fuscum_compactum_flexuosum	compactum	0	4.58446	0.901959	0.0980409	0.00194027	0.00279025	-7356.29	-7374.39	756	flexuosum	18.0922	0.0231984	FALSE	1	fuscum_flexuosum
348	fuscum_compactum_flexuosum	flexuosum	0	3.98685	0.855723	0.144277	0.0023017	0.00356754	-11710.1	-11768	1270	flexuosum	57.8933	0.0573496	FALSE	1	fuscum_compactum
349	fuscum_compactum_tenellum	fuscum	0	3.52311	0.816441	0.183559	0.00195308	0.00301588	-11307.2	-11406.9	1188	tenellum	99.7126	0.0682528	FALSE	1	compactum_tenellum
350	fuscum_compactum_tenellum	compactum	0	4.96577	0.911872	0.088128	0.00197292	0.00278902	-7241.23	-7248.14	743	tenellum	6.90745	0.0204943	FALSE	1	fuscum_tenellum
351	fuscum_compactum_tenellum	tenellum	0	3.65204	0.851665	0.148335	0.00229859	0.00348915	-11682.9	-11768.5	1264	tenellum	85.5898	0.0586842	FALSE	1	fuscum_compactum
352	fuscum_compactum_lindbergii	fuscum	0	3.65184	0.846154	0.153846	0.00195501	0.00296007	-11941.6	-12029.9	1248	lindbergii	88.2982	0.0600937	FALSE	0	compactum_lindbergii
353	fuscum_compactum_lindbergii	compactum	0	4.78854	0.900442	0.0995578	0.00184299	0.00264315	-8617.32	-8630.85	875	lindbergii	13.5233	0.0272654	FALSE	1	fuscum_lindbergii
354	fuscum_compactum_lindbergii	lindbergii	0	2.70569	0.825315	0.174685	0.00169834	0.00247385	-10607.2	-10717.3	1072	lindbergii	110.049	0.0586111	FALSE	0	fuscum_compactum
355	fuscum_compactum_riparium	fuscum	0	3.13446	0.795353	0.204647	0.00189911	0.00294266	-11365.8	-11484.6	1190	riparium	118.807	0.0762221	FALSE	1	compactum_riparium
356	fuscum_compactum_riparium	compactum	0	4.74007	0.900229	0.0997711	0.00193622	0.00283204	-7721.01	-7731.47	795	riparium	10.4537	0.0248257	FALSE	1	fuscum_riparium
357	fuscum_compactum_riparium	riparium	0	3.25974	0.826787	0.173213	0.0018975	0.00283568	-11654.2	-11767.4	1210	riparium	113.132	0.0655987	FALSE	1	fuscum_compactum
358	fuscum_compactum_squarrosum	fuscum	0	3.80974	0.835954	0.164046	0.00173619	0.00274222	-11379.8	-11446.8	1169	compactum	67.0123	0.0600218	FALSE	0	compactum_squarrosum
359	fuscum_compactum_squarrosum	compactum	0	4.28492	0.894317	0.105683	0.00203263	0.00285847	-10823.1	-10873.7	1120	compactum	50.5611	0.0370468	FALSE	0	fuscum_squarrosum
360	fuscum_compactum_squarrosum	squarrosum	0	4.5708	0.891779	0.108221	0.00172881	0.00245575	-9044.97	-9070.09	906	compactum	25.1198	0.030688	FALSE	1	fuscum_compactum
361	fuscum_compactum_platyphyllum	fuscum	0	3.89098	0.840654	0.159346	0.00163628	0.00261614	-6702.82	-6739.89	682	compactum	37.0726	0.0340138	FALSE	1	compactum_platyphyllum
362	fuscum_compactum_platyphyllum	compactum	0	2.10209	0.719082	0.280918	0.00208445	0.00311824	-12909.8	-13025.7	1366	compactum	115.94	0.120104	FALSE	1	fuscum_platyphyllum
363	fuscum_compactum_platyphyllum	platyphyllum	0	3.80431	0.726563	0.273437	0.00273317	0.00521086	-9729.1	-9758.54	1147	compactum	29.4386	0.0981634	FALSE	1	fuscum_compactum
364	fuscum_flexuosum_tenellum	fuscum	0	1.99092	0.19468	0.80532	0.0038047	0.00787118	-23038.7	-22013.6	2864	fuscum	-1025.12	0.721889	TRUE	1	flexuosum_tenellum
365	fuscum_flexuosum_tenellum	flexuosum	0	2.86286	0.769511	0.230489	0.00227811	0.00371064	-1570.28	-1594.44	174	fuscum	24.1644	0.0125524	FALSE	1	fuscum_tenellum
366	fuscum_flexuosum_tenellum	tenellum	0	4.86823	0.796224	0.203776	0.00191146	0.00358189	-1449.85	-1449.35	157	fuscum	-0.496691	0.0100134	FALSE	1	fuscum_flexuosum
367	fuscum_flexuosum_lindbergii	fuscum	0	2.70937	0.70878	0.29122	0.00215661	0.0035802	-15284.9	-15427.5	1666	fuscum	142.637	0.151854	FALSE	1	flexuosum_lindbergii
368	fuscum_flexuosum_lindbergii	flexuosum	0	3.84119	0.810732	0.189268	0.00204299	0.00342953	-9148.9	-9194.16	984	fuscum	45.2602	0.0582911	FALSE	1	fuscum_lindbergii
369	fuscum_flexuosum_lindbergii	lindbergii	0	6.63331	0.927148	0.0728516	0.00165002	0.00237161	-5537.69	-5491.86	545	fuscum	-45.828	0.012427	TRUE	1	fuscum_flexuosum
370	fuscum_flexuosum_riparium	fuscum	0	2.15999	0.540639	0.459361	0.00259585	0.00450305	-19348.9	-19365.5	2200	fuscum	16.6201	0.316305	FALSE	1	flexuosum_riparium
371	fuscum_flexuosum_riparium	flexuosum	0	4.05682	0.790126	0.209874	0.00207426	0.00365523	-5707.41	-5730.39	622	fuscum	22.9784	0.0408581	FALSE	1	fuscum_riparium
372	fuscum_flexuosum_riparium	riparium	0	7.11637	0.929371	0.070629	0.00189211	0.00276651	-3686.41	-3642.14	373	fuscum	-44.2623	0.00824558	TRUE	1	fuscum_flexuosum
373	fuscum_flexuosum_squarrosum	fuscum	0	3.4468	0.80769	0.19231	0.00193074	0.00309279	-11852.4	-11949.1	1251	flexuosum	96.7779	0.0752988	FALSE	1	flexuosum_squarrosum
374	fuscum_flexuosum_squarrosum	flexuosum	0	3.32707	0.801989	0.198011	0.00227916	0.00369273	-12088.6	-12195.7	1326	flexuosum	107.048	0.0821793	FALSE	1	fuscum_squarrosum
375	fuscum_flexuosum_squarrosum	squarrosum	0	5.32218	0.8937	0.1063	0.00157053	0.00242496	-6220.89	-6200.69	618	flexuosum	-20.2037	0.0205613	TRUE	1	fuscum_flexuosum
376	fuscum_flexuosum_platyphyllum	fuscum	0	4.27876	0.878273	0.121727	0.00190692	0.00284978	-6118.68	-6146.96	633	flexuosum	28.2803	0.0241169	FALSE	1	flexuosum_platyphyllum
377	fuscum_flexuosum_platyphyllum	flexuosum	0	3.22332	0.796215	0.203785	0.00262996	0.0041569	-13628.8	-13764.4	1536	flexuosum	135.63	0.0979698	FALSE	1	fuscum_platyphyllum
378	fuscum_flexuosum_platyphyllum	platyphyllum	0	3.59623	0.704375	0.295625	0.00288756	0.00553703	-8565.58	-8603.87	1026	flexuosum	38.2912	0.0949333	FALSE	1	fuscum_flexuosum
379	fuscum_tenellum_lindbergii	fuscum	0	2.87992	0.723733	0.276267	0.00216558	0.00358132	-15451.4	-15602.5	1685	fuscum	151.069	0.1457	FALSE	1	tenellum_lindbergii
380	fuscum_tenellum_lindbergii	tenellum	0	3.8145	0.850461	0.149539	0.00218081	0.00337054	-9055.68	-9115.7	972	fuscum	60.0195	0.0454935	FALSE	1	fuscum_lindbergii
381	fuscum_tenellum_lindbergii	lindbergii	0	5.99684	0.916438	0.0835619	0.00162266	0.0023742	-5449.39	-5420.08	538	fuscum	-29.311	0.0140708	TRUE	1	fuscum_tenellum
382	fuscum_tenellum_riparium	fuscum	0	2.21854	0.545306	0.454694	0.00259631	0.00453749	-19429	-19455	2214	fuscum	26.0695	0.315084	FALSE	1	tenellum_riparium
383	fuscum_tenellum_riparium	tenellum	0	3.18161	0.814065	0.185935	0.00230649	0.00361714	-5461.29	-5521.6	598	fuscum	60.3165	0.0348009	FALSE	1	fuscum_riparium
384	fuscum_tenellum_riparium	riparium	0	7.14527	0.932179	0.0678215	0.00180726	0.00262324	-3827.9	-3780.65	383	fuscum	-47.2438	0.00813009	TRUE	1	fuscum_tenellum
385	fuscum_tenellum_squarrosum	fuscum	0	3.47004	0.815904	0.184096	0.00196999	0.0031348	-11933.9	-12029.7	1263	tenellum	95.7977	0.0727741	FALSE	1	tenellum_squarrosum
386	fuscum_tenellum_squarrosum	tenellum	0	3.13898	0.793703	0.206297	0.00225181	0.00363079	-12067.9	-12185.1	1320	tenellum	117.226	0.0852308	FALSE	1	fuscum_squarrosum
387	fuscum_tenellum_squarrosum	squarrosum	0	5.26724	0.900216	0.0997845	0.00160175	0.00241504	-6157.79	-6145.45	612	tenellum	-12.3372	0.0191136	TRUE	1	fuscum_tenellum
388	fuscum_tenellum_platyphyllum	fuscum	0	4.23146	0.862994	0.137006	0.00177177	0.0027395	-6220.66	-6245.92	638	tenellum	25.257	0.0273583	FALSE	1	tenellum_platyphyllum
389	fuscum_tenellum_platyphyllum	tenellum	0	2.94111	0.777122	0.222878	0.00257325	0.00408842	-13672.4	-13815.4	1536	tenellum	143.05	0.107149	FALSE	1	fuscum_platyphyllum
390	fuscum_tenellum_platyphyllum	platyphyllum	0	3.63967	0.698696	0.301304	0.00285308	0.00554271	-8528.53	-8559.82	1021	tenellum	31.2866	0.0962853	FALSE	1	fuscum_tenellum
391	fuscum_lindbergii_riparium	fuscum	0	3.02115	0.756331	0.243669	0.00212653	0.00345276	-15912	-16061.8	1721	fuscum	149.816	0.131253	FALSE	1	lindbergii_riparium
392	fuscum_lindbergii_riparium	lindbergii	0	4.68223	0.908979	0.0910207	0.00172053	0.00245147	-6004.5	-6016.9	601	fuscum	12.3987	0.0171216	FALSE	1	fuscum_riparium
393	fuscum_lindbergii_riparium	riparium	0	3.16055	0.844146	0.155854	0.00178637	0.00265043	-8528.42	-8606.3	873	fuscum	77.8848	0.0425855	FALSE	1	fuscum_lindbergii
394	fuscum_lindbergii_squarrosum	fuscum	0	3.68398	0.832174	0.167826	0.00191566	0.00299342	-12271.6	-12358	1285	lindbergii	86.3867	0.0674983	FALSE	0	lindbergii_squarrosum
395	fuscum_lindbergii_squarrosum	lindbergii	0	3.11445	0.812703	0.187297	0.0018036	0.00272783	-11079	-11194.3	1142	lindbergii	115.225	0.0669462	FALSE	0	fuscum_squarrosum
396	fuscum_lindbergii_squarrosum	squarrosum	0	5.81883	0.921149	0.0788507	0.00163323	0.00234296	-7797.75	-7759.89	768	lindbergii	-37.8555	0.0189538	TRUE	1	fuscum_lindbergii
397	fuscum_lindbergii_platyphyllum	fuscum	0	4.20157	0.859712	0.140288	0.00169874	0.00261953	-6460.7	-6490.93	657	lindbergii	30.2247	0.0288479	FALSE	1	lindbergii_platyphyllum
398	fuscum_lindbergii_platyphyllum	lindbergii	0	2.0245	0.67563	0.32437	0.00208851	0.0032431	-13328.1	-13420	1419	lindbergii	91.8309	0.144063	FALSE	1	fuscum_platyphyllum
399	fuscum_lindbergii_platyphyllum	platyphyllum	0	3.78881	0.711816	0.288184	0.00274078	0.00534414	-9437.05	-9463.65	1119	lindbergii	26.5992	0.100932	FALSE	1	fuscum_lindbergii
400	fuscum_riparium_squarrosum	fuscum	0	3.64788	0.821918	0.178082	0.00187959	0.0030078	-12260.5	-12345.7	1285	riparium	85.1516	0.071623	FALSE	0	riparium_squarrosum
401	fuscum_riparium_squarrosum	riparium	0	3.27363	0.802821	0.197179	0.00190039	0.00301558	-11840.3	-11945.1	1244	riparium	104.814	0.0767732	FALSE	0	fuscum_squarrosum
402	fuscum_riparium_squarrosum	squarrosum	0	5.4207	0.911169	0.0888312	0.00164109	0.00239504	-6717.79	-6699.26	666	riparium	-18.5299	0.0185169	TRUE	1	fuscum_riparium
403	fuscum_riparium_platyphyllum	fuscum	0	4.29722	0.860081	0.139919	0.00168969	0.0026394	-6478.62	-6500.74	659	riparium	22.1199	0.0288596	FALSE	1	riparium_platyphyllum
404	fuscum_riparium_platyphyllum	riparium	0	2.58675	0.712626	0.287374	0.00216743	0.00352556	-13625.5	-13749.9	1480	riparium	124.434	0.133118	FALSE	1	fuscum_platyphyllum
405	fuscum_riparium_platyphyllum	platyphyllum	0	3.62975	0.697205	0.302795	0.00280634	0.00545025	-8856.69	-8888.98	1056	riparium	32.2905	0.100079	FALSE	1	fuscum_riparium
406	fuscum_squarrosum_platyphyllum	fuscum	0	4.57896	0.872877	0.127123	0.0016013	0.00248392	-7139.17	-7150.44	716	squarrosum	11.2737	0.0284883	FALSE	1	squarrosum_platyphyllum
407	fuscum_squarrosum_platyphyllum	squarrosum	0	2.38847	0.753272	0.246728	0.00188082	0.00285713	-12190.5	-12312.6	1268	squarrosum	122.067	0.0979189	FALSE	1	fuscum_platyphyllum
408	fuscum_squarrosum_platyphyllum	platyphyllum	0	3.78074	0.739753	0.260247	0.00280025	0.00521615	-10265	-10300.9	1211	squarrosum	35.9359	0.0986412	FALSE	1	fuscum_squarrosum
409	subnitens_fimbriatum_compactum	subnitens	0	4.81266	0.888472	0.111528	0.00172592	0.00257944	-5807.81	-5816.88	587	compactum	9.06575	0.0204904	FALSE	1	fimbriatum_compactum
410	subnitens_fimbriatum_compactum	fimbriatum	0	5.25873	0.914181	0.0858195	0.00192519	0.00273649	-5249.21	-5247.67	536	compactum	-1.53853	0.0143973	FALSE	1	subnitens_compactum
411	subnitens_fimbriatum_compactum	compactum	0	1.97578	0.569529	0.430471	0.00231605	0.00375279	-18919.1	-18993.7	2072	compactum	74.5373	0.279166	FALSE	1	subnitens_fimbriatum
412	subnitens_fimbriatum_flexuosum	subnitens	0	4.26232	0.862294	0.137706	0.00178344	0.00280486	-5267.4	-5289.47	543	flexuosum	22.0716	0.0234036	FALSE	1	fimbriatum_flexuosum
413	subnitens_fimbriatum_flexuosum	fimbriatum	0	4.8303	0.897207	0.102793	0.00189012	0.00281451	-4629.51	-4632.9	476	flexuosum	3.38739	0.0153143	FALSE	1	subnitens_flexuosum
414	subnitens_fimbriatum_flexuosum	flexuosum	0	2.34976	0.679928	0.320072	0.00287665	0.00461523	-18876.5	-19047.1	2176	flexuosum	170.602	0.217989	FALSE	1	subnitens_fimbriatum
415	subnitens_fimbriatum_tenellum	subnitens	0	4.32725	0.878309	0.121691	0.00184339	0.00277213	-5286.86	-5312	544	tenellum	25.1388	0.0207199	FALSE	1	fimbriatum_tenellum
416	subnitens_fimbriatum_tenellum	fimbriatum	0	5.10343	0.90183	0.0981696	0.00199802	0.00292621	-4594.05	-4595.85	476	tenellum	1.80183	0.0146256	FALSE	1	subnitens_tenellum
417	subnitens_fimbriatum_tenellum	tenellum	0	2.35248	0.666652	0.333348	0.00282163	0.00458653	-18904.9	-19065.5	2175	tenellum	160.608	0.226927	FALSE	1	subnitens_fimbriatum
418	subnitens_fimbriatum_lindbergii	subnitens	0	3.98821	0.861303	0.138697	0.00173397	0.00265259	-5669.11	-5705.15	579	lindbergii	36.0342	0.0251347	FALSE	1	fimbriatum_lindbergii
419	subnitens_fimbriatum_lindbergii	fimbriatum	0	4.71383	0.90095	0.0990495	0.00193682	0.00284295	-5011.04	-5022	517	lindbergii	10.9642	0.0160277	FALSE	1	subnitens_lindbergii
420	subnitens_fimbriatum_lindbergii	lindbergii	0	2.16632	0.5713	0.4287	0.0022648	0.00386314	-19068.9	-19119.6	2099	lindbergii	50.7387	0.281641	FALSE	1	subnitens_fimbriatum
421	subnitens_fimbriatum_riparium	subnitens	0	4.59647	0.877765	0.122235	0.00177474	0.00264948	-5460.82	-5479.61	556	riparium	18.7916	0.0212715	FALSE	1	fimbriatum_riparium
422	subnitens_fimbriatum_riparium	fimbriatum	0	4.93479	0.886824	0.113176	0.0018501	0.00285628	-4844.62	-4842.31	499	riparium	-2.31173	0.017676	FALSE	1	subnitens_riparium
423	subnitens_fimbriatum_riparium	riparium	0	2.34523	0.606507	0.393493	0.00242802	0.00414125	-19090.6	-19195.7	2140	riparium	105.046	0.26356	FALSE	1	subnitens_fimbriatum
424	subnitens_fimbriatum_squarrosum	subnitens	0	4.39932	0.896281	0.103719	0.00182119	0.00262917	-6045.34	-6071.11	615	squarrosum	25.7756	0.0199648	FALSE	1	fimbriatum_squarrosum
425	subnitens_fimbriatum_squarrosum	fimbriatum	0	4.91138	0.900023	0.0999766	0.00184676	0.00272282	-5843.89	-5851.48	597	squarrosum	7.5827	0.0186811	FALSE	1	subnitens_squarrosum
426	subnitens_fimbriatum_squarrosum	squarrosum	0	2.21904	0.646591	0.353409	0.00217779	0.00352525	-18297.8	-18425.6	1983	squarrosum	127.843	0.219346	FALSE	1	subnitens_fimbriatum
427	subnitens_fimbriatum_platyphyllum	subnitens	0	4.26354	0.893866	0.106134	0.00178293	0.00258128	-6115.27	-6143.31	620	platyphyllum	28.0452	0.0205957	FALSE	1	fimbriatum_platyphyllum
428	subnitens_fimbriatum_platyphyllum	fimbriatum	0	4.87944	0.898914	0.101086	0.00172207	0.00252544	-6286.43	-6289.97	632	platyphyllum	3.54011	0.0199956	FALSE	1	subnitens_platyphyllum
429	subnitens_fimbriatum_platyphyllum	platyphyllum	0	3.90952	0.831695	0.168305	0.00312931	0.00496685	-16620.9	-16721.5	1943	platyphyllum	100.674	0.102353	FALSE	1	subnitens_fimbriatum
430	subnitens_compactum_flexuosum	subnitens	0	3.84361	0.848374	0.151626	0.00198417	0.00303119	-11148.2	-11222.1	1170	flexuosum	73.9379	0.0555251	FALSE	1	compactum_flexuosum
431	subnitens_compactum_flexuosum	compactum	0	4.53494	0.890993	0.109007	0.0019221	0.00280842	-7392.12	-7413.32	761	flexuosum	21.1991	0.0259637	FALSE	1	subnitens_flexuosum
432	subnitens_compactum_flexuosum	flexuosum	0	3.91537	0.849734	0.150266	0.00229216	0.00358483	-11635.7	-11700.1	1264	flexuosum	64.4136	0.0594479	FALSE	1	subnitens_compactum
433	subnitens_compactum_tenellum	subnitens	0	3.85036	0.836719	0.163281	0.00195226	0.0030295	-11284.8	-11357.8	1184	tenellum	72.9817	0.0605086	FALSE	1	compactum_tenellum
434	subnitens_compactum_tenellum	compactum	0	4.42236	0.890589	0.109411	0.00194201	0.00282073	-7311.48	-7338.48	754	tenellum	27.0007	0.0258204	FALSE	1	subnitens_tenellum
435	subnitens_compactum_tenellum	tenellum	0	3.66666	0.845537	0.154463	0.00227353	0.00350091	-11608.8	-11694.9	1257	tenellum	86.0185	0.0607698	FALSE	1	subnitens_compactum
436	subnitens_compactum_lindbergii	subnitens	0	3.6938	0.844441	0.155559	0.00189291	0.00290297	-12148.9	-12233.5	1264	lindbergii	84.5989	0.0615421	FALSE	0	compactum_lindbergii
437	subnitens_compactum_lindbergii	compactum	0	4.58437	0.896105	0.103895	0.00187338	0.00268334	-8346.97	-8368.27	851	lindbergii	21.2976	0.0276729	FALSE	1	subnitens_lindbergii
438	subnitens_compactum_lindbergii	lindbergii	0	2.53521	0.816025	0.183975	0.00167948	0.00241985	-10731.6	-10845	1080	lindbergii	113.407	0.0621889	FALSE	0	subnitens_compactum
439	subnitens_compactum_riparium	subnitens	0	3.69678	0.825623	0.174377	0.00190521	0.00295243	-11349.1	-11438.1	1186	riparium	89.0019	0.0647295	FALSE	1	compactum_riparium
440	subnitens_compactum_riparium	compactum	0	4.50706	0.89472	0.10528	0.00196229	0.00288325	-7676.36	-7693.28	794	riparium	16.9185	0.0261634	FALSE	1	subnitens_riparium
441	subnitens_compactum_riparium	riparium	0	3.31934	0.828705	0.171295	0.00188639	0.00281258	-11723.2	-11835.9	1215	riparium	112.691	0.0651405	FALSE	1	subnitens_compactum
442	subnitens_compactum_squarrosum	subnitens	0	3.88627	0.837276	0.162724	0.0017509	0.00279336	-11209.2	-11266.9	1155	compactum	57.7062	0.0588251	FALSE	0	compactum_squarrosum
443	subnitens_compactum_squarrosum	compactum	0	4.3801	0.889297	0.110703	0.00196597	0.00281296	-10949	-10997.4	1129	compactum	48.3235	0.0391184	FALSE	0	subnitens_squarrosum
444	subnitens_compactum_squarrosum	squarrosum	0	1.02411	0.862797	0.137203	0.00220456	0.00244992	-9078.63	-9124.5	911	compactum	45.8689	0.0391212	FALSE	1	subnitens_compactum
445	subnitens_compactum_platyphyllum	subnitens	0	4.38864	0.85881	0.14119	0.00180231	0.00277075	-6537.38	-6563.82	672	compactum	26.4355	0.0296963	FALSE	1	compactum_platyphyllum
446	subnitens_compactum_platyphyllum	compactum	0	2.29616	0.734491	0.265509	0.00206414	0.00313991	-12897.1	-13025.9	1368	compactum	128.826	0.113683	FALSE	1	subnitens_platyphyllum
447	subnitens_compactum_platyphyllum	platyphyllum	0	3.80822	0.73568	0.26432	0.00278074	0.00523021	-9779.48	-9818.08	1155	compactum	38.5988	0.0955523	FALSE	1	subnitens_compactum
448	subnitens_flexuosum_tenellum	subnitens	0	1.90128	0.18821	0.81179	0.00388533	0.00786169	-23061.6	-22028.2	2865	subnitens	-1033.42	0.727943	TRUE	1	flexuosum_tenellum
449	subnitens_flexuosum_tenellum	flexuosum	0	3.2656	0.820918	0.179082	0.00244228	0.00378147	-1608.89	-1633.61	179	subnitens	24.7172	0.0100331	FALSE	1	subnitens_tenellum
450	subnitens_flexuosum_tenellum	tenellum	0	5.08798	0.798498	0.201502	0.00194869	0.00368664	-1386.96	-1385.1	151	subnitens	-1.85445	0.00952323	FALSE	1	subnitens_flexuosum
451	subnitens_flexuosum_lindbergii	subnitens	0	2.88351	0.723745	0.276255	0.00215069	0.00357846	-15308.1	-15456.9	1669	subnitens	148.811	0.14431	FALSE	1	flexuosum_lindbergii
452	subnitens_flexuosum_lindbergii	flexuosum	0	4.16892	0.836177	0.163823	0.00214069	0.00345762	-9077.8	-9112.77	977	subnitens	34.9695	0.0500954	FALSE	1	subnitens_lindbergii
453	subnitens_flexuosum_lindbergii	lindbergii	0	5.86494	0.911974	0.0880261	0.00162167	0.00239344	-5547	-5522.15	549	subnitens	-24.8576	0.0151256	TRUE	1	subnitens_flexuosum
454	subnitens_flexuosum_riparium	subnitens	0	2.09779	0.539263	0.460737	0.00263007	0.00448301	-19399.4	-19429.2	2205	subnitens	29.7629	0.317973	FALSE	1	flexuosum_riparium
455	subnitens_flexuosum_riparium	flexuosum	0	3.89211	0.7933	0.2067	0.00216204	0.00372341	-5610.21	-5643.11	615	subnitens	32.897	0.0397874	FALSE	1	subnitens_riparium
456	subnitens_flexuosum_riparium	riparium	0	7.33477	0.930415	0.0695851	0.00185707	0.00273031	-3721.29	-3671.58	375	subnitens	-49.712	0.00816726	TRUE	1	subnitens_flexuosum
457	subnitens_flexuosum_squarrosum	subnitens	0	3.53368	0.797138	0.202862	0.00190872	0.00314607	-11675.4	-11763.6	1236	flexuosum	88.2032	0.0784781	FALSE	1	flexuosum_squarrosum
458	subnitens_flexuosum_squarrosum	flexuosum	0	3.31172	0.798508	0.201492	0.00225636	0.00363953	-12235.3	-12345	1338	flexuosum	109.658	0.0843808	FALSE	1	subnitens_squarrosum
459	subnitens_flexuosum_squarrosum	squarrosum	0	5.10617	0.904795	0.0952052	0.00168304	0.00246654	-6210.3	-6209.7	621	flexuosum	-0.600799	0.0185047	FALSE	1	subnitens_flexuosum
460	subnitens_flexuosum_platyphyllum	subnitens	0	4.13651	0.895145	0.104855	0.00210514	0.00301996	-5896.15	-5929.48	618	flexuosum	33.3311	0.0202818	FALSE	1	flexuosum_platyphyllum
461	subnitens_flexuosum_platyphyllum	flexuosum	0	2.99375	0.783006	0.216994	0.00268056	0.00419487	-13512	-13655.9	1527	flexuosum	143.986	0.103709	FALSE	1	subnitens_platyphyllum
462	subnitens_flexuosum_platyphyllum	platyphyllum	0	3.58906	0.702833	0.297167	0.00285908	0.0054829	-8787.57	-8825.9	1050	flexuosum	38.328	0.0976607	FALSE	1	subnitens_flexuosum
463	subnitens_tenellum_lindbergii	subnitens	0	2.94383	0.735556	0.264444	0.00215995	0.0035731	-15453	-15601	1684	subnitens	147.936	0.139381	FALSE	1	tenellum_lindbergii
464	subnitens_tenellum_lindbergii	tenellum	0	3.74053	0.858426	0.141574	0.00223565	0.00337935	-8963.13	-9026.21	963	subnitens	63.0803	0.0426715	FALSE	1	subnitens_lindbergii
465	subnitens_tenellum_lindbergii	lindbergii	0	5.90011	0.918689	0.0813105	0.00164926	0.00239128	-5538.51	-5513.07	548	subnitens	-25.4436	0.0139462	TRUE	1	subnitens_tenellum
466	subnitens_tenellum_riparium	subnitens	0	2.1315	0.547302	0.452698	0.00263577	0.00450422	-19538	-19575.7	2224	subnitens	37.7153	0.315118	FALSE	1	tenellum_riparium
467	subnitens_tenellum_riparium	tenellum	0	3.08527	0.805677	0.194323	0.00233382	0.00368838	-5355.29	-5415.45	589	subnitens	60.1527	0.0358236	FALSE	1	subnitens_riparium
468	subnitens_tenellum_riparium	riparium	0	6.9191	0.930295	0.0697047	0.00186119	0.00268749	-3793.73	-3752.28	382	subnitens	-41.4511	0.00833402	TRUE	1	subnitens_tenellum
469	subnitens_tenellum_squarrosum	subnitens	0	3.58206	0.811409	0.188591	0.00198275	0.00320085	-11670.3	-11758.8	1240	tenellum	88.5788	0.0731934	FALSE	1	tenellum_squarrosum
470	subnitens_tenellum_squarrosum	tenellum	0	3.1183	0.793948	0.206052	0.00224248	0.00357066	-12219.7	-12340.5	1332	tenellum	120.729	0.0859033	FALSE	1	subnitens_squarrosum
471	subnitens_tenellum_squarrosum	squarrosum	0	5.16961	0.906315	0.0936849	0.00168565	0.00246926	-6231.56	-6228.35	623	tenellum	-3.21588	0.0182678	FALSE	1	subnitens_tenellum
472	subnitens_tenellum_platyphyllum	subnitens	0	4.28887	0.882943	0.117057	0.00198797	0.00294266	-5943.74	-5971.18	619	tenellum	27.4403	0.0226787	FALSE	1	tenellum_platyphyllum
473	subnitens_tenellum_platyphyllum	tenellum	0	2.7858	0.764315	0.235685	0.00261068	0.00413067	-13570.4	-13712	1528	tenellum	141.581	0.112716	FALSE	1	subnitens_platyphyllum
474	subnitens_tenellum_platyphyllum	platyphyllum	0	3.52747	0.704218	0.295782	0.00290424	0.00551845	-8752.07	-8795.53	1048	tenellum	43.458	0.0970201	FALSE	1	subnitens_tenellum
475	subnitens_lindbergii_riparium	subnitens	0	3.03914	0.753906	0.246094	0.00208763	0.00341615	-16087	-16238.9	1736	subnitens	151.848	0.133715	FALSE	1	lindbergii_riparium
476	subnitens_lindbergii_riparium	lindbergii	0	5.28892	0.921468	0.0785324	0.00179829	0.00251608	-5939.12	-5935.79	596	subnitens	-3.32605	0.0146495	FALSE	1	subnitens_riparium
477	subnitens_lindbergii_riparium	riparium	0	3.04803	0.845086	0.154914	0.00180295	0.0026624	-8418.76	-8499.88	863	subnitens	81.1213	0.0418436	FALSE	1	subnitens_lindbergii
478	subnitens_lindbergii_squarrosum	subnitens	0	3.70714	0.829952	0.170048	0.00189973	0.00299395	-12248.5	-12328.7	1282	lindbergii	80.1779	0.0682321	FALSE	0	lindbergii_squarrosum
479	subnitens_lindbergii_squarrosum	lindbergii	0	2.98443	0.806239	0.193761	0.00174598	0.00264754	-11283.8	-11400.6	1156	lindbergii	116.837	0.0701058	FALSE	0	subnitens_squarrosum
480	subnitens_lindbergii_squarrosum	squarrosum	0	5.71668	0.920347	0.0796534	0.00166241	0.00236022	-7668.15	-7637.56	757	lindbergii	-30.5935	0.0188725	TRUE	1	subnitens_lindbergii
481	subnitens_lindbergii_platyphyllum	subnitens	0	4.36089	0.881595	0.118405	0.0018007	0.0026779	-6456.22	-6481.66	659	lindbergii	25.4372	0.0244221	FALSE	1	lindbergii_platyphyllum
482	subnitens_lindbergii_platyphyllum	lindbergii	0	2.07936	0.667948	0.332052	0.00206466	0.00324669	-13313.2	-13407.4	1418	lindbergii	94.2058	0.147371	FALSE	1	subnitens_platyphyllum
483	subnitens_lindbergii_platyphyllum	platyphyllum	0	3.7142	0.71084	0.28916	0.00278558	0.00538407	-9405.52	-9438.54	1118	lindbergii	33.0184	0.101183	FALSE	1	subnitens_lindbergii
484	subnitens_riparium_squarrosum	subnitens	0	3.64129	0.809444	0.190556	0.0018735	0.00305721	-12079.1	-12160.1	1270	riparium	80.9886	0.0757453	FALSE	0	riparium_squarrosum
485	subnitens_riparium_squarrosum	riparium	0	3.14289	0.792151	0.207849	0.00185639	0.00294983	-12063.5	-12173.7	1262	riparium	110.193	0.0820989	FALSE	0	subnitens_squarrosum
486	subnitens_riparium_squarrosum	squarrosum	0	5.11721	0.899508	0.100492	0.0016794	0.00248981	-6617.82	-6617.6	663	riparium	-0.213675	0.0208533	FALSE	1	subnitens_riparium
487	subnitens_riparium_platyphyllum	subnitens	0	3.95219	0.855055	0.144945	0.00181367	0.00282079	-6162.47	-6198.87	637	riparium	36.3939	0.0288982	FALSE	1	riparium_platyphyllum
488	subnitens_riparium_platyphyllum	riparium	0	2.50287	0.692241	0.307759	0.00215268	0.00352183	-13690.8	-13808.9	1486	riparium	118.067	0.143139	FALSE	1	subnitens_platyphyllum
489	subnitens_riparium_platyphyllum	platyphyllum	0	3.62173	0.698279	0.301721	0.00281882	0.00545797	-8987.6	-9020.72	1072	riparium	33.1191	0.101235	FALSE	1	subnitens_riparium
490	subnitens_squarrosum_platyphyllum	subnitens	0	3.97061	0.860937	0.139063	0.00172562	0.00266243	-6815.14	-6853.95	696	squarrosum	38.8089	0.0302936	FALSE	1	squarrosum_platyphyllum
491	subnitens_squarrosum_platyphyllum	squarrosum	0	2.3593	0.742619	0.257381	0.00188052	0.00286934	-12236.5	-12360	1274	squarrosum	123.525	0.10263	FALSE	1	subnitens_platyphyllum
492	subnitens_squarrosum_platyphyllum	platyphyllum	0	3.88699	0.749069	0.250931	0.00280099	0.00517958	-10406.8	-10437.3	1225	squarrosum	30.4706	0.09621	FALSE	1	subnitens_squarrosum
493	fimbriatum_compactum_flexuosum	fimbriatum	0	4.07682	0.877085	0.122915	0.00213218	0.00301762	-10967.4	-11030.9	1149	flexuosum	63.477	0.0442032	FALSE	1	compactum_flexuosum
494	fimbriatum_compactum_flexuosum	compactum	0	3.81577	0.865233	0.134767	0.00184267	0.00280512	-7733.53	-7785.66	799	flexuosum	52.1331	0.0337023	FALSE	1	fimbriatum_flexuosum
495	fimbriatum_compactum_flexuosum	flexuosum	0	4.03565	0.85847	0.14153	0.0023266	0.00360813	-11473.7	-11526.5	1247	flexuosum	52.7971	0.0552388	FALSE	1	fimbriatum_compactum
496	fimbriatum_compactum_tenellum	fimbriatum	0	4.04579	0.864115	0.135885	0.0020973	0.0030372	-11093	-11159.9	1164	tenellum	66.9576	0.0495055	FALSE	1	compactum_tenellum
497	fimbriatum_compactum_tenellum	compactum	0	3.73616	0.873215	0.126785	0.00188193	0.00278673	-7613.73	-7669.23	786	tenellum	55.4997	0.0311902	FALSE	1	fimbriatum_tenellum
498	fimbriatum_compactum_tenellum	tenellum	0	3.77474	0.853465	0.146535	0.0023015	0.00353124	-11487.6	-11561.7	1245	tenellum	74.0325	0.0571003	FALSE	1	fimbriatum_compactum
499	fimbriatum_compactum_lindbergii	fimbriatum	0	3.81627	0.864763	0.135237	0.00202654	0.00295421	-11848.2	-11938.4	1238	lindbergii	90.2374	0.0524018	FALSE	0	compactum_lindbergii
500	fimbriatum_compactum_lindbergii	compactum	0	3.94304	0.875638	0.124362	0.00184351	0.00264128	-8676.56	-8730.81	885	lindbergii	54.2456	0.0344477	FALSE	1	fimbriatum_lindbergii
501	fimbriatum_compactum_lindbergii	lindbergii	0	2.74257	0.842942	0.157058	0.00173073	0.00247087	-10611.3	-10719.9	1072	lindbergii	108.521	0.0526968	FALSE	0	fimbriatum_compactum
502	fimbriatum_compactum_riparium	fimbriatum	0	3.06224	0.845673	0.154327	0.0020671	0.00297988	-11131.2	-11242.8	1168	riparium	111.591	0.0564176	FALSE	1	compactum_riparium
503	fimbriatum_compactum_riparium	compactum	0	4.37211	0.891654	0.108346	0.0019133	0.00273764	-8251.15	-8285.17	846	riparium	34.0203	0.0286889	FALSE	1	fimbriatum_riparium
504	fimbriatum_compactum_riparium	riparium	0	3.24379	0.847366	0.152634	0.00199932	0.00291581	-11315	-11419.4	1181	riparium	104.317	0.0564195	FALSE	1	fimbriatum_compactum
505	fimbriatum_compactum_squarrosum	fimbriatum	0	3.42715	0.858946	0.141054	0.00197774	0.0028994	-10754.7	-10851.5	1121	compactum	96.8259	0.0494901	FALSE	1	compactum_squarrosum
506	fimbriatum_compactum_squarrosum	compactum	0	3.86758	0.878206	0.121794	0.00192674	0.00277975	-11133.3	-11209.8	1148	compactum	76.4769	0.043762	FALSE	1	fimbriatum_squarrosum
507	fimbriatum_compactum_squarrosum	squarrosum	0	4.81625	0.903672	0.0963282	0.00173735	0.0024872	-9234	-9246.87	926	compactum	12.8731	0.0279186	FALSE	1	fimbriatum_compactum
508	fimbriatum_compactum_platyphyllum	fimbriatum	0	4.69301	0.896693	0.103307	0.00189177	0.00272909	-6423.26	-6437.09	657	compactum	13.8273	0.0212434	FALSE	1	compactum_platyphyllum
509	fimbriatum_compactum_platyphyllum	compactum	0	2.27431	0.717944	0.282056	0.00203594	0.00311316	-12837.5	-12963.4	1359	compactum	125.911	0.119973	FALSE	1	fimbriatum_platyphyllum
510	fimbriatum_compactum_platyphyllum	platyphyllum	0	4.00241	0.73979	0.26021	0.00268116	0.00510545	-10064	-10079.1	1179	compactum	15.144	0.0960213	FALSE	1	fimbriatum_compactum
511	fimbriatum_flexuosum_tenellum	fimbriatum	0	1.91923	0.188861	0.811139	0.00386358	0.00784059	-22982.4	-21958.9	2854	fimbriatum	-1023.47	0.724567	TRUE	1	flexuosum_tenellum
512	fimbriatum_flexuosum_tenellum	flexuosum	0	3.1184	0.760153	0.239847	0.00208987	0.00354585	-1660.84	-1684.48	182	fimbriatum	23.6397	0.0136626	FALSE	1	fimbriatum_tenellum
513	fimbriatum_flexuosum_tenellum	tenellum	0	4.77628	0.81317	0.18683	0.00207586	0.00373153	-1450.87	-1454.85	159	fimbriatum	3.97523	0.00929766	FALSE	1	fimbriatum_flexuosum
514	fimbriatum_flexuosum_lindbergii	fimbriatum	0	2.40076	0.714792	0.285208	0.00227976	0.00358949	-15076.6	-15224.5	1645	fimbriatum	147.822	0.146844	FALSE	1	flexuosum_lindbergii
515	fimbriatum_flexuosum_lindbergii	flexuosum	0	3.70631	0.813947	0.186053	0.00211563	0.00348082	-8976.21	-9034.47	970	fimbriatum	58.2597	0.0564856	FALSE	1	fimbriatum_lindbergii
516	fimbriatum_flexuosum_lindbergii	lindbergii	0	6.31857	0.915908	0.0840919	0.00164682	0.0024648	-5851.74	-5800.18	580	fimbriatum	-51.5524	0.0152655	TRUE	1	fimbriatum_flexuosum
517	fimbriatum_flexuosum_riparium	fimbriatum	0	2.06908	0.543461	0.456539	0.00264615	0.00446515	-19232	-19270.4	2185	fimbriatum	38.3366	0.312218	FALSE	1	flexuosum_riparium
518	fimbriatum_flexuosum_riparium	flexuosum	0	4.16893	0.819931	0.180069	0.00207333	0.00350641	-5837.26	-5856.54	630	fimbriatum	19.2766	0.0355066	FALSE	1	fimbriatum_riparium
519	fimbriatum_flexuosum_riparium	riparium	0	6.37922	0.921408	0.0785918	0.00192865	0.00283819	-3717.97	-3691.15	380	fimbriatum	-26.8277	0.00934738	TRUE	1	fimbriatum_flexuosum
520	fimbriatum_flexuosum_squarrosum	fimbriatum	0	3.47156	0.8441	0.1559	0.00207084	0.00308846	-11605.5	-11704.1	1225	flexuosum	98.6235	0.0597737	FALSE	1	flexuosum_squarrosum
521	fimbriatum_flexuosum_squarrosum	flexuosum	0	3.42116	0.819266	0.180734	0.00228843	0.00362771	-12005.1	-12104.2	1311	flexuosum	99.1437	0.0741604	FALSE	1	fimbriatum_squarrosum
522	fimbriatum_flexuosum_squarrosum	squarrosum	0	4.91851	0.879872	0.120128	0.00155687	0.0024429	-6605.86	-6602.71	659	flexuosum	-3.14962	0.0247776	FALSE	1	fimbriatum_flexuosum
523	fimbriatum_flexuosum_platyphyllum	fimbriatum	0	5.02411	0.915128	0.084872	0.00206649	0.00292024	-5799.84	-5806.58	601	flexuosum	6.73697	0.015965	FALSE	1	flexuosum_platyphyllum
524	fimbriatum_flexuosum_platyphyllum	flexuosum	0	3.20975	0.805773	0.194227	0.00267616	0.00413566	-13525.7	-13663.4	1523	flexuosum	137.761	0.0925847	FALSE	1	fimbriatum_platyphyllum
525	fimbriatum_flexuosum_platyphyllum	platyphyllum	0	3.65209	0.699919	0.300081	0.00279538	0.00544268	-8986.83	-9018.31	1071	flexuosum	31.478	0.10059	FALSE	1	fimbriatum_flexuosum
526	fimbriatum_tenellum_lindbergii	fimbriatum	0	2.43	0.725059	0.274941	0.00230693	0.00360359	-15203.9	-15350.3	1660	fimbriatum	146.415	0.142849	FALSE	1	tenellum_lindbergii
527	fimbriatum_tenellum_lindbergii	tenellum	0	3.72144	0.850855	0.149145	0.00225237	0.00342925	-8884.89	-8951.23	958	fimbriatum	66.3334	0.0447201	FALSE	1	fimbriatum_lindbergii
528	fimbriatum_tenellum_lindbergii	lindbergii	0	6.17668	0.915738	0.084262	0.00162119	0.00240978	-5840.82	-5796.21	577	fimbriatum	-44.6118	0.0152173	TRUE	1	fimbriatum_tenellum
529	fimbriatum_tenellum_riparium	fimbriatum	0	2.08569	0.550115	0.449885	0.00264929	0.00448787	-19412.2	-19450.9	2208	fimbriatum	38.6372	0.310906	FALSE	1	tenellum_riparium
530	fimbriatum_tenellum_riparium	tenellum	0	3.43824	0.845556	0.154444	0.00228524	0.00347958	-5597.11	-5651.86	607	fimbriatum	54.7508	0.029342	FALSE	1	fimbriatum_riparium
531	fimbriatum_tenellum_riparium	riparium	0	6.99078	0.932983	0.0670165	0.00190058	0.00272003	-3760.82	-3723.47	380	fimbriatum	-37.3534	0.00797066	TRUE	1	fimbriatum_tenellum
532	fimbriatum_tenellum_squarrosum	fimbriatum	0	3.40375	0.845795	0.154205	0.00211981	0.00316647	-11601	-11700	1231	tenellum	99.0317	0.0594136	FALSE	1	tenellum_squarrosum
533	fimbriatum_tenellum_squarrosum	tenellum	0	3.33405	0.817483	0.182517	0.00229198	0.00357797	-11994.1	-12103.4	1307	tenellum	109.259	0.0746633	FALSE	1	fimbriatum_squarrosum
534	fimbriatum_tenellum_squarrosum	squarrosum	0	4.8642	0.884523	0.115477	0.00157297	0.0024085	-6596.03	-6601.29	657	tenellum	5.26284	0.023746	FALSE	1	fimbriatum_tenellum
535	fimbriatum_tenellum_platyphyllum	fimbriatum	0	4.69191	0.898719	0.101281	0.00194947	0.00287821	-5851.84	-5862.81	605	tenellum	10.9675	0.0191784	FALSE	1	tenellum_platyphyllum
536	fimbriatum_tenellum_platyphyllum	tenellum	0	3.01544	0.788989	0.211011	0.00264772	0.0040971	-13532.7	-13683	1522	tenellum	150.271	0.100519	FALSE	1	fimbriatum_platyphyllum
537	fimbriatum_tenellum_platyphyllum	platyphyllum	0	3.72768	0.710229	0.289771	0.00281319	0.00544786	-8961.04	-8991	1068	tenellum	29.9567	0.0968626	FALSE	1	fimbriatum_tenellum
538	fimbriatum_lindbergii_riparium	fimbriatum	0	2.68246	0.748062	0.251938	0.0021809	0.00345675	-15762.9	-15927.2	1707	fimbriatum	164.234	0.134603	FALSE	1	lindbergii_riparium
539	fimbriatum_lindbergii_riparium	lindbergii	0	5.7429	0.924362	0.0756382	0.00169441	0.00238998	-6411.91	-6389.86	635	fimbriatum	-22.0519	0.0150329	TRUE	1	fimbriatum_riparium
540	fimbriatum_lindbergii_riparium	riparium	0	3.14437	0.848443	0.151557	0.00184858	0.00273614	-8274.54	-8354.71	853	fimbriatum	80.1661	0.0404628	FALSE	1	fimbriatum_lindbergii
541	fimbriatum_lindbergii_squarrosum	fimbriatum	0	3.72809	0.855742	0.144258	0.00203997	0.00304347	-11973.6	-12066.1	1259	lindbergii	92.4142	0.0568454	FALSE	0	lindbergii_squarrosum
542	fimbriatum_lindbergii_squarrosum	lindbergii	0	2.54985	0.786548	0.213452	0.00173257	0.00262539	-11345.5	-11459.6	1160	lindbergii	114.117	0.0774973	FALSE	0	fimbriatum_squarrosum
543	fimbriatum_lindbergii_squarrosum	squarrosum	0	4.91224	0.898033	0.101967	0.00162111	0.00237914	-7812.83	-7817	776	lindbergii	4.17219	0.0247656	FALSE	1	fimbriatum_lindbergii
544	fimbriatum_lindbergii_platyphyllum	fimbriatum	0	4.74002	0.907468	0.092532	0.00190459	0.00270541	-6285.34	-6301.19	642	lindbergii	15.8481	0.0185933	FALSE	1	lindbergii_platyphyllum
545	fimbriatum_lindbergii_platyphyllum	lindbergii	0	2.29679	0.697438	0.302562	0.00205493	0.00324151	-13243.1	-13364.6	1413	lindbergii	121.436	0.133809	FALSE	1	fimbriatum_platyphyllum
546	fimbriatum_lindbergii_platyphyllum	platyphyllum	0	3.8108	0.728998	0.271002	0.00279087	0.00531365	-9622.02	-9654.41	1140	lindbergii	32.3809	0.0966954	FALSE	1	fimbriatum_lindbergii
547	fimbriatum_riparium_squarrosum	fimbriatum	0	3.46604	0.830028	0.169972	0.00195806	0.00304875	-11913.6	-12013.8	1254	riparium	100.131	0.0667121	FALSE	0	riparium_squarrosum
548	fimbriatum_riparium_squarrosum	riparium	0	3.0244	0.784866	0.215134	0.0018915	0.00298577	-11661	-11777.3	1224	riparium	116.35	0.0824176	FALSE	0	fimbriatum_squarrosum
549	fimbriatum_riparium_squarrosum	squarrosum	0	4.96865	0.898215	0.101785	0.00155998	0.00228598	-7276.09	-7279.52	717	riparium	3.43534	0.0228419	FALSE	1	fimbriatum_riparium
550	fimbriatum_riparium_platyphyllum	fimbriatum	0	4.79164	0.905197	0.0948029	0.00195659	0.00279108	-6112.66	-6124.5	628	riparium	11.8467	0.0186342	FALSE	1	riparium_platyphyllum
551	fimbriatum_riparium_platyphyllum	riparium	0	2.5973	0.718518	0.281482	0.00221563	0.00355247	-13428.2	-13560.4	1462	riparium	132.224	0.128803	FALSE	1	fimbriatum_platyphyllum
552	fimbriatum_riparium_platyphyllum	platyphyllum	0	3.74286	0.701476	0.298524	0.00268773	0.0052984	-9337.92	-9364.17	1105	riparium	26.2487	0.103246	FALSE	1	fimbriatum_riparium
553	fimbriatum_squarrosum_platyphyllum	fimbriatum	0	4.03967	0.895102	0.104898	0.00177138	0.00255485	-6852.6	-6891.49	694	squarrosum	38.8902	0.0227854	FALSE	1	squarrosum_platyphyllum
554	fimbriatum_squarrosum_platyphyllum	squarrosum	0	2.49293	0.765584	0.234416	0.0018589	0.00282102	-12228	-12354.6	1269	squarrosum	126.552	0.093106	FALSE	1	fimbriatum_platyphyllum
555	fimbriatum_squarrosum_platyphyllum	platyphyllum	0	3.94948	0.758424	0.241576	0.00275872	0.00507826	-10517.7	-10545.7	1232	squarrosum	27.9301	0.0931524	FALSE	1	fimbriatum_squarrosum
556	compactum_flexuosum_tenellum	compactum	0	2.16757	0.174623	0.825377	0.00339783	0.00743179	-23330.7	-22186.6	2844	compactum	-1144.18	0.734702	TRUE	1	flexuosum_tenellum
557	compactum_flexuosum_tenellum	flexuosum	0	2.86817	0.769069	0.230931	0.00227563	0.00372757	-1813.45	-1840.68	201	compactum	27.2306	0.014528	FALSE	1	compactum_tenellum
558	compactum_flexuosum_tenellum	tenellum	0	4.20464	0.763125	0.236875	0.00200935	0.00385486	-1354.35	-1362.52	150	compactum	8.16334	0.0111209	FALSE	1	compactum_flexuosum
559	compactum_flexuosum_lindbergii	compactum	0	2.4131	0.717279	0.282721	0.0019831	0.00312484	-14408.4	-14545.7	1526	compactum	137.302	0.135034	FALSE	1	flexuosum_lindbergii
560	compactum_flexuosum_lindbergii	flexuosum	0	3.93643	0.83557	0.16443	0.00211289	0.00341649	-9691.28	-9744.39	1042	compactum	53.1051	0.0536265	FALSE	1	compactum_lindbergii
561	compactum_flexuosum_lindbergii	lindbergii	0	5.77231	0.919079	0.0809208	0.00173477	0.00242318	-6305.52	-6291.99	627	compactum	-13.5279	0.0158802	TRUE	1	compactum_flexuosum
562	compactum_flexuosum_riparium	compactum	0	2.06525	0.459	0.541	0.00225333	0.00406015	-19276.9	-19172.2	2128	compactum	-104.757	0.360328	TRUE	1	flexuosum_riparium
563	compactum_flexuosum_riparium	flexuosum	0	4.13277	0.814595	0.185405	0.00205511	0.00349944	-5976.57	-5998.68	645	compactum	22.1033	0.0374293	FALSE	1	compactum_riparium
564	compactum_flexuosum_riparium	riparium	0	6.95261	0.931424	0.0685759	0.00195915	0.00281544	-4153.15	-4106.46	422	compactum	-46.6874	0.0090576	TRUE	1	compactum_flexuosum
565	compactum_flexuosum_squarrosum	compactum	0	3.00181	0.822951	0.177049	0.00182202	0.0027213	-10928.8	-11042.7	1126	flexuosum	113.967	0.0623964	FALSE	1	flexuosum_squarrosum
566	compactum_flexuosum_squarrosum	flexuosum	0	3.99481	0.860918	0.139082	0.00224658	0.00342175	-11135	-11191.1	1197	flexuosum	56.063	0.0521066	FALSE	1	compactum_squarrosum
567	compactum_flexuosum_squarrosum	squarrosum	0	4.68417	0.91393	0.08607	0.00173287	0.00242735	-8728.51	-8749.78	872	flexuosum	21.2701	0.0234908	FALSE	1	compactum_flexuosum
568	compactum_flexuosum_platyphyllum	compactum	0	4.77153	0.920918	0.0790823	0.00213562	0.00295082	-6533.31	-6546.74	679	flexuosum	13.434	0.0168065	FALSE	1	flexuosum_platyphyllum
569	compactum_flexuosum_platyphyllum	flexuosum	0	4.00422	0.841376	0.158624	0.00226608	0.00361106	-10463.1	-10516.6	1138	flexuosum	53.559	0.0564988	FALSE	0	compactum_platyphyllum
570	compactum_flexuosum_platyphyllum	platyphyllum	0	3.75569	0.759714	0.240286	0.00294114	0.00530015	-11621.7	-11678.3	1378	flexuosum	56.6017	0.103635	FALSE	0	compactum_flexuosum
571	compactum_tenellum_lindbergii	compactum	0	2.36983	0.717254	0.282746	0.00199347	0.0031325	-14404	-14538.3	1526	compactum	134.226	0.135046	FALSE	1	tenellum_lindbergii
572	compactum_tenellum_lindbergii	tenellum	0	3.81991	0.865729	0.134271	0.00217794	0.00331378	-9603.5	-9666.72	1027	compactum	63.2223	0.04316	FALSE	1	compactum_lindbergii
573	compactum_tenellum_lindbergii	lindbergii	0	4.88895	0.901821	0.0981791	0.00163831	0.00238882	-6460.19	-6460.99	642	compactum	0.790704	0.019728	FALSE	1	compactum_tenellum
574	compactum_tenellum_riparium	compactum	0	1.99869	0.456129	0.543871	0.00231504	0.00411205	-19268.9	-19163	2133	compactum	-105.865	0.363091	TRUE	1	tenellum_riparium
575	compactum_tenellum_riparium	tenellum	0	3.61927	0.852581	0.147419	0.00231253	0.00351703	-5599.86	-5648.16	608	compactum	48.2984	0.0280535	FALSE	1	compactum_riparium
576	compactum_tenellum_riparium	riparium	0	6.63053	0.933593	0.0664069	0.00194177	0.00273203	-4483.9	-4445.54	454	compactum	-38.3544	0.00943623	TRUE	1	compactum_tenellum
577	compactum_tenellum_squarrosum	compactum	0	2.86237	0.827018	0.172982	0.0018776	0.00276946	-10906.8	-11022.8	1128	tenellum	115.943	0.0610714	FALSE	1	tenellum_squarrosum
578	compactum_tenellum_squarrosum	tenellum	0	3.75295	0.859414	0.140586	0.00222125	0.00333741	-11082.6	-11156.8	1187	tenellum	74.2245	0.0522301	FALSE	1	compactum_squarrosum
579	compactum_tenellum_squarrosum	squarrosum	0	4.39471	0.899247	0.100753	0.00170525	0.00244697	-8780.71	-8815.93	880	tenellum	35.2287	0.0277504	FALSE	1	compactum_tenellum
580	compactum_tenellum_platyphyllum	compactum	0	4.87216	0.910353	0.0896468	0.00201083	0.00284756	-6589.36	-6595.12	679	tenellum	5.75853	0.0190517	FALSE	1	tenellum_platyphyllum
581	compactum_tenellum_platyphyllum	tenellum	0	3.69469	0.844423	0.155577	0.00227151	0.00353115	-10419.4	-10493.2	1130	tenellum	73.8571	0.0550242	FALSE	0	compactum_platyphyllum
582	compactum_tenellum_platyphyllum	platyphyllum	0	3.72604	0.752947	0.247053	0.00293002	0.00530694	-11684	-11742.6	1386	tenellum	58.5321	0.107172	FALSE	0	compactum_tenellum
583	compactum_lindbergii_riparium	compactum	0	2.47329	0.726414	0.273586	0.00192755	0.00302085	-14939.2	-15090.8	1572	compactum	151.652	0.134609	FALSE	1	lindbergii_riparium
584	compactum_lindbergii_riparium	lindbergii	0	5.14592	0.924365	0.0756346	0.00168451	0.00231148	-6700.65	-6706.01	662	compactum	5.36326	0.0156714	FALSE	1	compactum_riparium
585	compactum_lindbergii_riparium	riparium	0	3.5307	0.876335	0.123665	0.00181319	0.00260335	-9431.22	-9508.87	961	compactum	77.6531	0.0371963	FALSE	1	compactum_lindbergii
586	compactum_lindbergii_squarrosum	compactum	0	3.78412	0.872884	0.127116	0.00181315	0.00266703	-11329.3	-11403.4	1158	lindbergii	74.1372	0.046072	FALSE	0	lindbergii_squarrosum
587	compactum_lindbergii_squarrosum	lindbergii	0	2.80965	0.846012	0.153988	0.00159755	0.00231493	-10232.2	-10332.6	1020	lindbergii	100.346	0.0491605	FALSE	0	compactum_squarrosum
588	compactum_lindbergii_squarrosum	squarrosum	0	4.83747	0.906734	0.093266	0.00167257	0.00238219	-10235.1	-10243.9	1017	lindbergii	8.77293	0.0296875	FALSE	1	compactum_lindbergii
589	compactum_lindbergii_platyphyllum	compactum	0	4.91415	0.910662	0.0893382	0.00185396	0.00260145	-7464.46	-7470.42	755	lindbergii	5.95548	0.0211112	FALSE	1	lindbergii_platyphyllum
590	compactum_lindbergii_platyphyllum	lindbergii	0	3.10453	0.854601	0.145399	0.00172012	0.00246846	-9505.58	-9601.13	960	lindbergii	95.5499	0.043688	FALSE	0	compactum_platyphyllum
591	compactum_lindbergii_platyphyllum	platyphyllum	0	3.83876	0.769182	0.230818	0.00285615	0.00513823	-12576.1	-12635	1480	lindbergii	58.9448	0.10692	FALSE	0	compactum_lindbergii
592	compactum_riparium_squarrosum	compactum	0	3.0234	0.839298	0.160702	0.00182052	0.00268423	-11402.1	-11516.4	1171	riparium	114.327	0.058899	FALSE	0	riparium_squarrosum
593	compactum_riparium_squarrosum	riparium	0	2.98985	0.823692	0.176308	0.0018176	0.00272087	-10823.1	-10935.2	1115	riparium	112.09	0.0615284	FALSE	0	compactum_squarrosum
594	compactum_riparium_squarrosum	squarrosum	0	4.8578	0.905343	0.0946571	0.00163928	0.0023362	-9176.78	-9190.87	909	riparium	14.085	0.0269306	FALSE	1	compactum_riparium
595	compactum_riparium_platyphyllum	compactum	0	4.65951	0.907141	0.0928589	0.00198343	0.00282302	-7059.89	-7074.32	727	riparium	14.4299	0.0211294	FALSE	1	riparium_platyphyllum
596	compactum_riparium_platyphyllum	riparium	0	2.6602	0.787147	0.212853	0.00190229	0.00284231	-10335.4	-10448.8	1075	riparium	113.329	0.0716173	FALSE	0	compactum_platyphyllum
597	compactum_riparium_platyphyllum	platyphyllum	0	3.83298	0.768483	0.231517	0.00293936	0.00525393	-11774.7	-11829.9	1393	riparium	55.149	0.10094	FALSE	0	compactum_riparium
598	compactum_squarrosum_platyphyllum	compactum	0	3.75613	0.863588	0.136412	0.00186615	0.00273546	-9265.28	-9335.32	953	compactum	70.0383	0.0406887	FALSE	0	squarrosum_platyphyllum
599	compactum_squarrosum_platyphyllum	squarrosum	0	5.279	0.913884	0.0861163	0.00170569	0.0024038	-8265.99	-8263.76	822	compactum	-2.23048	0.0221558	FALSE	1	compactum_platyphyllum
600	compactum_squarrosum_platyphyllum	platyphyllum	0	4.04113	0.792592	0.207408	0.0028693	0.00503474	-12142.2	-12180.3	1420	compactum	38.0564	0.0921815	FALSE	0	compactum_squarrosum
601	flexuosum_tenellum_lindbergii	flexuosum	0	2.88409	0.814143	0.185857	0.00226634	0.00351711	-1937.27	-1966.29	212	lindbergii	29.0183	0.0123323	FALSE	1	tenellum_lindbergii
602	flexuosum_tenellum_lindbergii	tenellum	0	4.66108	0.766551	0.233449	0.00174799	0.00343579	-1565.73	-1565.17	168	lindbergii	-0.551541	0.0122752	FALSE	1	flexuosum_lindbergii
603	flexuosum_tenellum_lindbergii	lindbergii	0	1.91034	0.193186	0.806814	0.00313835	0.00635376	-23847	-22842.6	2815	lindbergii	-1004.36	0.710855	TRUE	1	flexuosum_tenellum
604	flexuosum_tenellum_riparium	flexuosum	0	4.35237	0.882359	0.117641	0.00240165	0.00346737	-2465.18	-2485.18	267	riparium	20.0041	0.00983106	FALSE	1	tenellum_riparium
605	flexuosum_tenellum_riparium	tenellum	0	5.16836	0.861686	0.138314	0.00193205	0.00318865	-2008.91	-2007.86	212	riparium	-1.0434	0.00917765	FALSE	1	flexuosum_riparium
606	flexuosum_tenellum_riparium	riparium	0	1.78519	0.282992	0.717008	0.00274974	0.00507433	-23841.8	-23260.4	2716	riparium	-581.444	0.609513	TRUE	1	flexuosum_tenellum
607	flexuosum_tenellum_squarrosum	flexuosum	0	4.91366	0.893102	0.106898	0.00255587	0.00378154	-1801.65	-1807.45	198	squarrosum	5.80195	0.00662468	FALSE	1	tenellum_squarrosum
608	flexuosum_tenellum_squarrosum	tenellum	0	4.84615	0.831328	0.168672	0.00206051	0.00357842	-1428.43	-1431.13	155	squarrosum	2.70262	0.00818283	FALSE	1	flexuosum_squarrosum
609	flexuosum_tenellum_squarrosum	squarrosum	0	1.94737	0.178774	0.821226	0.00344249	0.00709532	-23533.1	-22434.3	2842	squarrosum	-1098.85	0.730493	TRUE	1	flexuosum_tenellum
610	flexuosum_tenellum_platyphyllum	flexuosum	0	4.49696	0.873686	0.126314	0.00247134	0.00382378	-1546.31	-1556.61	171	platyphyllum	10.2971	0.00676049	FALSE	1	tenellum_platyphyllum
611	flexuosum_tenellum_platyphyllum	tenellum	0	4.4706	0.833586	0.166414	0.00249589	0.00425909	-1252.01	-1261.32	142	platyphyllum	9.30155	0.00739619	FALSE	1	flexuosum_platyphyllum
612	flexuosum_tenellum_platyphyllum	platyphyllum	0	1.47128	0.298198	0.701802	0.00547464	0.00918201	-21831.6	-21264.1	2882	platyphyllum	-567.48	0.63305	TRUE	1	flexuosum_tenellum
613	flexuosum_lindbergii_riparium	flexuosum	0	3.76444	0.82092	0.17908	0.00195308	0.00320714	-7458.5	-7505.25	792	lindbergii	46.7494	0.0443916	FALSE	1	lindbergii_riparium
614	flexuosum_lindbergii_riparium	lindbergii	0	2.12985	0.621096	0.378904	0.00198831	0.00320289	-16779.6	-16889.6	1781	lindbergii	109.945	0.211214	FALSE	1	flexuosum_riparium
615	flexuosum_lindbergii_riparium	riparium	0	5.09346	0.908067	0.0919331	0.00166033	0.0024142	-6247.91	-6246.39	622	lindbergii	-1.51108	0.0178975	FALSE	1	flexuosum_lindbergii
616	flexuosum_lindbergii_squarrosum	flexuosum	0	4.03077	0.827019	0.172981	0.00207931	0.00337354	-9749.43	-9798.9	1045	squarrosum	49.4707	0.0565774	FALSE	1	lindbergii_squarrosum
617	flexuosum_lindbergii_squarrosum	lindbergii	0	4.48065	0.892274	0.107726	0.00161502	0.00233665	-7613.28	-7642.63	756	squarrosum	29.354	0.02549	FALSE	1	flexuosum_squarrosum
618	flexuosum_lindbergii_squarrosum	squarrosum	0	2.81788	0.780318	0.219682	0.00187572	0.00291832	-13340.1	-13477.6	1394	squarrosum	137.525	0.0958486	FALSE	1	flexuosum_lindbergii
619	flexuosum_lindbergii_platyphyllum	flexuosum	0	3.91345	0.812104	0.187896	0.00205147	0.00345453	-8133.22	-8171.68	876	platyphyllum	38.463	0.0515172	FALSE	1	lindbergii_platyphyllum
620	flexuosum_lindbergii_platyphyllum	lindbergii	0	6.0985	0.930174	0.0698259	0.00189296	0.00265202	-4948.48	-4926.22	500	platyphyllum	-22.2646	0.0109274	TRUE	1	flexuosum_platyphyllum
621	flexuosum_lindbergii_platyphyllum	platyphyllum	0	3.80531	0.806529	0.193471	0.00324741	0.0054289	-15248.5	-15330.4	1819	platyphyllum	81.8495	0.110148	FALSE	1	flexuosum_lindbergii
622	flexuosum_riparium_squarrosum	flexuosum	0	4.08256	0.824724	0.175276	0.00203462	0.0033743	-6445.5	-6477.21	691	squarrosum	31.7086	0.037908	FALSE	1	riparium_squarrosum
623	flexuosum_riparium_squarrosum	riparium	0	7.53619	0.940864	0.0591357	0.00180025	0.00251165	-4775.3	-4721.34	474	squarrosum	-53.9638	0.00877318	TRUE	1	flexuosum_squarrosum
624	flexuosum_riparium_squarrosum	squarrosum	0	2.10081	0.537631	0.462369	0.00219211	0.00379058	-18564.5	-18567.8	2030	squarrosum	3.33894	0.293774	FALSE	1	flexuosum_riparium
625	flexuosum_riparium_platyphyllum	flexuosum	0	4.12043	0.78092	0.21908	0.00206734	0.00374853	-5251.97	-5267.99	575	platyphyllum	16.0232	0.0394276	FALSE	1	riparium_platyphyllum
626	flexuosum_riparium_platyphyllum	riparium	0	6.78534	0.921946	0.0780536	0.00203241	0.00303393	-3360.28	-3323.89	347	platyphyllum	-36.389	0.00847718	TRUE	1	flexuosum_platyphyllum
627	flexuosum_riparium_platyphyllum	platyphyllum	0	3.09414	0.768447	0.231553	0.00375235	0.00607332	-18456.1	-18648.4	2273	platyphyllum	192.277	0.164733	FALSE	1	flexuosum_riparium
628	flexuosum_squarrosum_platyphyllum	flexuosum	0	3.48741	0.807286	0.192714	0.00227752	0.00373383	-10295.7	-10376.3	1131	flexuosum	80.589	0.0682189	FALSE	0	squarrosum_platyphyllum
629	flexuosum_squarrosum_platyphyllum	squarrosum	0	6.26311	0.935341	0.0646592	0.00185829	0.00255364	-5809.17	-5778.99	582	flexuosum	-30.1876	0.0117783	TRUE	1	flexuosum_platyphyllum
630	flexuosum_squarrosum_platyphyllum	platyphyllum	0	3.89703	0.792755	0.207245	0.00302015	0.00521846	-12550.7	-12606.2	1482	flexuosum	55.4333	0.0961304	FALSE	0	flexuosum_squarrosum
631	tenellum_lindbergii_riparium	tenellum	0	3.94821	0.862394	0.137606	0.00207689	0.00313591	-7206.37	-7254.98	762	lindbergii	48.6017	0.0328187	FALSE	1	lindbergii_riparium
632	tenellum_lindbergii_riparium	lindbergii	0	2.14878	0.61439	0.38561	0.00199389	0.00323143	-16888.6	-17000	1796	lindbergii	111.441	0.216762	FALSE	1	tenellum_riparium
633	tenellum_lindbergii_riparium	riparium	0	5.07393	0.909054	0.0909463	0.00165875	0.00238548	-6413.78	-6412.41	637	lindbergii	-1.37376	0.0181323	FALSE	1	tenellum_lindbergii
634	tenellum_lindbergii_squarrosum	tenellum	0	3.58546	0.850877	0.149123	0.00217529	0.00330619	-9602.03	-9680.85	1028	squarrosum	78.8221	0.0479807	FALSE	1	lindbergii_squarrosum
635	tenellum_lindbergii_squarrosum	lindbergii	0	5.02649	0.918802	0.081198	0.00172454	0.00240369	-7663.2	-7670.29	763	squarrosum	7.09009	0.0193909	FALSE	1	tenellum_squarrosum
636	tenellum_lindbergii_squarrosum	squarrosum	0	2.83102	0.780184	0.219816	0.00187059	0.00292733	-13432.5	-13565.7	1404	squarrosum	133.191	0.0965953	FALSE	1	tenellum_lindbergii
637	tenellum_lindbergii_platyphyllum	tenellum	0	3.77834	0.854045	0.145955	0.00222186	0.00340705	-8037.73	-8092.94	865	platyphyllum	55.208	0.0395153	FALSE	1	lindbergii_platyphyllum
638	tenellum_lindbergii_platyphyllum	lindbergii	0	5.67208	0.899763	0.100237	0.00167573	0.00256637	-5030.85	-5008.69	505	platyphyllum	-22.1597	0.0158435	TRUE	1	tenellum_platyphyllum
639	tenellum_lindbergii_platyphyllum	platyphyllum	0	3.78963	0.806531	0.193469	0.00326325	0.00546001	-15277.6	-15360.1	1825	platyphyllum	82.5242	0.110511	FALSE	1	tenellum_lindbergii
640	tenellum_riparium_squarrosum	tenellum	0	3.4562	0.831688	0.168312	0.00212275	0.00334025	-6141.41	-6199.76	660	squarrosum	58.3505	0.0347686	FALSE	1	riparium_squarrosum
641	tenellum_riparium_squarrosum	riparium	0	6.93945	0.937533	0.0624669	0.00185173	0.00256641	-4900.79	-4859.75	490	squarrosum	-41.0387	0.00958021	TRUE	1	tenellum_squarrosum
642	tenellum_riparium_squarrosum	squarrosum	0	2.07651	0.532886	0.467114	0.00221952	0.00382278	-18670.1	-18670.5	2045	squarrosum	0.425196	0.298982	FALSE	1	tenellum_riparium
643	tenellum_riparium_platyphyllum	tenellum	0	3.28502	0.810345	0.189655	0.00234353	0.00370741	-5004.58	-5060.05	551	platyphyllum	55.4693	0.0327074	FALSE	1	riparium_platyphyllum
644	tenellum_riparium_platyphyllum	riparium	0	7.20994	0.922618	0.0773815	0.0018428	0.00278656	-3509.39	-3461.02	355	platyphyllum	-48.3643	0.00859795	TRUE	1	tenellum_platyphyllum
645	tenellum_riparium_platyphyllum	platyphyllum	0	3.10299	0.767608	0.232392	0.00377094	0.00609079	-18569.2	-18766.5	2289	platyphyllum	197.299	0.166493	FALSE	1	tenellum_riparium
646	tenellum_squarrosum_platyphyllum	tenellum	0	3.31738	0.828023	0.171977	0.00233776	0.00363679	-10345	-10435.8	1131	tenellum	90.891	0.0608781	FALSE	0	squarrosum_platyphyllum
647	tenellum_squarrosum_platyphyllum	squarrosum	0	5.95756	0.924523	0.075477	0.00175655	0.00247061	-5794.93	-5767.44	577	tenellum	-27.4879	0.0136307	TRUE	1	tenellum_platyphyllum
648	tenellum_squarrosum_platyphyllum	platyphyllum	0	3.86879	0.7941	0.2059	0.003056	0.00525762	-12568.5	-12626.5	1487	tenellum	57.9568	0.0958288	FALSE	0	tenellum_squarrosum
649	lindbergii_riparium_squarrosum	lindbergii	0	5.24315	0.918241	0.0817594	0.00165328	0.00229786	-8179.52	-8175.46	806	squarrosum	-4.05388	0.0206254	FALSE	1	riparium_squarrosum
650	lindbergii_riparium_squarrosum	riparium	0	3.43453	0.862633	0.137367	0.00183724	0.00261354	-9261.18	-9343.07	945	squarrosum	81.8927	0.0406297	FALSE	1	lindbergii_squarrosum
651	lindbergii_riparium_squarrosum	squarrosum	0	2.91444	0.791981	0.208019	0.00181357	0.00280541	-13936.8	-14075.2	1444	squarrosum	138.391	0.0940154	FALSE	1	lindbergii_riparium
652	lindbergii_riparium_platyphyllum	lindbergii	0	5.39024	0.916092	0.0839077	0.00180526	0.00256848	-5459.72	-5454.58	550	platyphyllum	-5.14444	0.0144442	FALSE	1	riparium_platyphyllum
653	lindbergii_riparium_platyphyllum	riparium	0	3.11297	0.848365	0.151635	0.00178043	0.00261743	-7514.28	-7589.74	768	platyphyllum	75.4594	0.0364493	FALSE	1	lindbergii_platyphyllum
654	lindbergii_riparium_platyphyllum	platyphyllum	0	4.01383	0.819872	0.180128	0.00319171	0.00527311	-15858.9	-15928.7	1877	platyphyllum	69.7633	0.105822	FALSE	1	lindbergii_riparium
655	lindbergii_squarrosum_platyphyllum	lindbergii	0	2.82662	0.809655	0.190345	0.00175541	0.00265433	-9558.07	-9658.98	980	lindbergii	100.908	0.0583845	FALSE	0	squarrosum_platyphyllum
656	lindbergii_squarrosum_platyphyllum	squarrosum	0	5.65913	0.922628	0.0773722	0.00165422	0.00234934	-6745.97	-6724.92	666	lindbergii	-21.0482	0.0161283	TRUE	1	lindbergii_platyphyllum
657	lindbergii_squarrosum_platyphyllum	platyphyllum	0	4.09215	0.799237	0.200763	0.00291569	0.00508126	-13222.5	-13258.9	1549	lindbergii	36.44	0.0973339	FALSE	0	lindbergii_squarrosum
658	riparium_squarrosum_platyphyllum	riparium	0	2.89416	0.766918	0.233082	0.00181965	0.00293078	-10209.3	-10305.6	1067	riparium	96.2493	0.0778398	FALSE	0	squarrosum_platyphyllum
659	riparium_squarrosum_platyphyllum	squarrosum	0	6.058	0.927309	0.0726914	0.00170203	0.00240423	-6269.95	-6241.48	621	riparium	-28.4703	0.0141288	TRUE	1	riparium_platyphyllum
660	riparium_squarrosum_platyphyllum	platyphyllum	0	3.83823	0.785127	0.214873	0.00296205	0.00516194	-12791.6	-12851.7	1507	riparium	60.1761	0.10135	FALSE	0	riparium_squarrosum

## Sheet: Table_S10
Table S10. Average total introgression proportion per species pair
in the QuIBL analysis
Pair	Mean total non-ILS proportion
capillifolium,flexuosum	0.0108405
capillifolium,riparium	0.0133453
capillifolium,tenellum	0.012079
compactum,flexuosum	0.0143747
compactum,lindbergii	0.0238995
compactum,squarrosum	0.0222775
compactum,tenellum	0.00943623
divinum,flexuosum	0.0128836
divinum,fuscum	0.0148355
divinum,tenellum	0.00943723
fimbriatum,flexuosum	0.0123064
fimbriatum,riparium	0.0150329
fimbriatum,tenellum	0.011594
flexuosum,platyphyllum	0.0103943
flexuosum,squarrosum	0.00877318
fuscum,flexuosum	0.0137446
fuscum,lindbergii	0.0189538
platyphyllum,fuscum	0.0184119
fuscum,riparium	0.0163956
fuscum,tenellum	0.0137715
lindbergii,platyphyllum	0.0166939
riparium,platyphyllum	0.0141288
subnitens,flexuosum	0.0116464
subnitens,lindbergii	0.0188725
subnitens,tenellum	0.0111401
tenellum,platyphyllum	0.0126907
tenellum,squarrosum	0.00958021

[truncated: 5 more sheets: Table_S11, Table_S12, Table_S13, Table_S14, Table_S15]
